# Supplementary material for: Different iPSC-derived neural stem cells shows various spectrums of spontaneous differentiation during long term cultivation
Source: Front Mol Neurosci. 2023 May 2;16:1037902. doi: 10.3389/fnmol.2023.1037902 (PMC10186475; doi:10.3389/fnmol.2023.1037902)
Supplement: Supplementary file 1 [file Table_1.XLSX]

## Sheet: Index
Supplementary Table 1.	Antibodies	Antibodies, we used in this work
Supplementary Table 2.	Primers	Primers, we used in this work
Supplementary Table 3.	Statistical data of immunocytochemistry staining	Descriptive statistic of the ratios for cell line / passaging groups. SD – standard deviation; (G) – green mark; (R) – red mark; n – number of samples; Cell markers: GFAP, Nestin, Pax6, SYP, TH, βIIItub; Controls – cell staining without primary antibodies.
Supplementary Table 4.	Differential expression results for N-KYOU
Supplementary Table 5.	Gene set enrichment analysis (GSEA) of DEG results for N-KYOU, GO BP
Supplementary Table 6.	Differential expression results for NSC-AFS17
Supplementary Table 7.	Gene onthology (GO) enrichment of common and coherent genes in N-KYOU and N-AFS17 differential expression analysis
Supplementary Table 8.	Characteristic (differentially expressed) genes in N-KYOU scRNA-seq clusters
Supplementary Table 9.	LDSC analysis of specific genes for clusters, revealed in scRNA-seq analysis
Supplementary Table 10.	The statistical significance (p-value) of the observed differences between the groups in RT-PCR results.

## Sheet: Table S1
	Antigene	Manufacturer, Host, Cat#	Dilution
1.	GFAP	Millipore, Rabbit, #04-1031	1:100
2.	NESTIN	Sigma-Aldrich, Mouse, #MAB5326	1:100
3.	TH	Abcam, Rabbit, #75875	1:100
4.	SYP	Abcam, Rabbit, #ab32127	1:100
5.	Pax6	Cloud-Clone Corp., Rabbit, #PAH446R01	1:100
6.	b-III-tubulin	Sigma-Aldrich, Rabbit, #T2200	1:100

## Sheet: Table S2
	Gene	Sequence 5’→ 3’	Source
1.	ASCL1	ATCCTAACCAGTTCGGGGAT	Was designed by Primer-Blast
		TGGTGGCCTCTTGATCTCAC
2.	MAP	CTCAGCACCGCTAACAGAGG	Was designed by Primer-Blast
		CATTGGCGCTTCGGACAAG
3.	TUBB3	CCGAAGCCAGCAGTGTCTAA	Was designed by Primer-Blast
		AAGACAGAGACAGGAGCAGC
4.	GFAP	AGGTCCATGTGGAGCTTGAC	Was designed by Primer-Blast
		GCCATTGCCTCATACTGCGT
5.	NEUROD	ACAGATTTGCAATGGCTGGC	Was designed by Primer-Blast
		CAGGTGAAATTCCCACAGCC
6.	PAX6	AGTGCCCGTCCATCTTTGC	Was designed by Primer-Blast
		CGCTTGGTATGTTATCGTTGGT
7.	S100B	GAAGGGAGGGAGACAAGCAC	Was designed by Primer-Blast
		TCGTGGCAGGCAGTAGTAAC
8.	SOX1	AAATACTGGAGACGAACGCC	Was designed by Primer-Blast
		AACCCAAGTCTGGTGTCAGC
9.	TH	GCCCTACCAAGACCAGACGTA	Was designed by Primer-Blast
		CGTGAGGCATAGCTCCTGA
10.	BRN2	GGGGGAAAACCCTAGACCTT	Was designed by Primer-Blast
		GTCCACCTAGTTCCACTGATGT
11.	NGN2	GAGTTTGCAGAGCGGACTGA	Was designed by Primer-Blast
		GGCATTGTGACGAATCTGGG
12.	OCT4	ACCCACACTGCAGCAGATCA	Was designed by Primer-Blast
		CACACTCGGACCACATCCTTCT
13.	SOX2	TGCGAGCGCTGCACAT	Was designed by Primer-Blast
		GCAGCGTGTACTTATCCTTCTTCA
14.	MAPT	TTTGGTGGTGGTTAGAGATATGC	Was designed by Primer-Blast
		CCGAGGTGCGTGAAGAAATG
15.	NES	CAACAGCGACGGAGGTCTC	Was designed by Primer-Blast
		GCCTCTACGCTCTCTTCTTTGA
16.	ZIC3A	ATGAGTAAGGCCAGTTGAGCA	Was designed by Primer-Blast
		AAACCTAGAGCATTGCCCCTT
17.	ZIC3B	GCATGTGCATACCTCGGACA	Was designed by Primer-Blast
		ACCAAGCAGGACAACACTTCA
18.	PTN	GGGAAGCAGAGCATGTCCTA	Was designed by Primer-Blast
		ACAAATGCTTCTGCCAAAGTGA
19.	CD44	TCAGAGCACACCCTTCCTCT	Was designed by Primer-Blast
		CCAATAAGTGCTTTCAACTCAGCA
20.	ACTG2	GCCAGATGGGCAGGTTATCA	Was designed by Primer-Blast
		CAGCGGACTCCATGCCAATA
21.	PTPRZ	ATACTGCCCTAGTGTCTCCATG	Was designed by Primer-Blast
		AGAAAACTGGTAGAGTAAGACCAGC
22.	SOX3	TGGAGAACTGCAACGCCTAC	Was designed by Primer-Blast
		CTCCCCACTACCCAAACGAA
23.	PLP1	AGGCTGCATAGAAGGAGGAGA	Was designed by Primer-Blast
		TGCATGTGAGGTTTTCAGGGA
24.	VCAM	TTTGACAGGCTGGAGATAGACT	Was designed by Primer-Blast
		TCAATGTGTAATTTAGCTCGGCA
25.	DCX	TGCCATGTGTGTAAGGTGCT	Was designed by Primer-Blast
		GCTCTTTGGCTGCCTGGTAT
26.	NSE	CCGGGAACTCAGACCTGATC	Was designed by Primer-Blast
		CTCTGCACCTAGTCGCATGG
27.	PSMB4	CATTCCGTCCACTCCCGATT	Was designed by Primer-Blast
		CGAACTTAACGCCGAGGACT
28.	EMC7	AAAGGAGGTAGTCAGGCCGT	Was designed by Primer-Blast
		GTTGCTTCACACGGTTTTCCA

## Sheet: Table S3
Cell line/	GFAP (G)		Nestin (R)		Pax6 (G)		SYP (G)		TH (G)		βIIItub (G)		Control(G)		Control(R)
passaging	n	Mean±SD	n	Mean±SD	n	Mean±SD	n	Mean±SD	n	Mean±SD	n	Mean±SD	n	Mean±SD	n	Mean±SD
DP-p5	9	0.8±0.41	10	8.0±3.15	8	4.6±1.01	7	3.4±1.23	10	3.3±1.06	7	4.6±2.31	6	0.6±0.24	5	0.4±0.16
DYP0730-p5	11	5.3±3.02	8	7.1±3.38	6	2.5±0.61	12	4.5±1.82	8	1.2±0.37	12	7.3±3.02	8	0.59±0.23	8	1.3±0.334
AFS17-p5	13	0.7±0.41	6	11.4±1.79	7	5.7±0.97	7	7.6±1.99	10	5.4±1.35	9	9.2±2.32	7	0.9±0.49	7	0.6±0.36
AFS17-p25	17	1.6±1.02	7	5.3±1.23	5	3.6±0.81	7	3.9±0.57	7	5.0±0.75	9	5.5±2.21	0	—	0	—
KYOU-p5	10	1.7±0.90	9	5.1±1.24	6	3.9±0.71	10	3.9±1.05	9	3.4±1.11	8	3.5±1.02	8	0.94±0.71	8	0.5±0.23
KYOU-p25	10	0.7±0.52	10	2.9±0.38	6	1.4±0.41	8	4.6±1.94	10	2.6±0.51	9	6.5±1.72	7	0.68±0.18	7	0.8±0.53
Summary	70		50		38		51		54		54		36		35

## Sheet: Table S4
Supplementary Table 4. Differential expression results for N-KYOU
Colors are the same as in the Figure 6A, yellow are genes with abs(log2fold) > 1 in both Tables S4 and S6, green are genes with abs(log2fold) > 0.33 in both Tables S4 and S6, and violet are the rest
ensembl_gene_id	hgnc_symbol	entrezgene_id	chr	strand	hg38_gene_start	hg38_gene_end	log2fold	padj
ENSG00000005102	MEOX1	4222	17	-1	43640389	43661922	-1.069	0.00767973
ENSG00000011465	DCN	1634	12	-1	91140484	91183217	-1.45474	1.38095e-12
ENSG00000028116	VRK2	7444	2	1	57907629	58159920	-1.43864	2.00529e-14
ENSG00000043355	ZIC2	7546	13	1	99981784	99986765	-1.76171	7.22371e-25
ENSG00000048545	GUCA1A	2978	6	1	42155406	42181338	-1.81843	0.00130937
ENSG00000049540	ELN	2006	7	1	74027789	74069907	-1.46234	2.93362e-17
ENSG00000050555	LAMC3	10319	9	1	131009174	131094473	-2.53814	1.74717e-20
ENSG00000053918	KCNQ1	3784	11	1	2444684	2849105	-1.0585	0.103988
ENSG00000074706	IPCEF1	26034	6	-1	154154496	154356792	1.1603	0.00998121
ENSG00000075035	WSCD2	9671	12	1	108129288	108250537	-2.64067	2.20116e-18
ENSG00000078098	FAP	2191	2	-1	162170684	162245151	1.13472	0.0066321
ENSG00000087116	ADAMTS2	9509	5	-1	179110853	179345461	-1.58621	7.53201e-06
ENSG00000089041	P2RX7	5027	12	1	121132819	121188032	-1.06879	0.0058339
ENSG00000091879	ANGPT2	285	8	-1	6499632	6563409	-1.25221	0.000687082
ENSG00000092607	TBX15	6913	1	-1	118883046	118989556	-1.11991	0.048915
ENSG00000102287	GABRE	2564	X	-1	151953124	151974680	-2.38675	4.68992e-20
ENSG00000104044	OCA2	4948	15	-1	27754875	28099315	1.05659	1.69078e-05
ENSG00000104313	EYA1	2138	8	-1	71197433	71592025	-1.06272	1.59186e-06
ENSG00000106123	EPHB6	2051	7	1	142855061	142871094	-1.36874	1.93927e-05
ENSG00000106565	TMEM176B	28959	7	-1	150791285	150801360	-2.05478	4.78798e-05
ENSG00000107099	DOCK8	81704	9	1	214854	465259	1.29876	0.0162656
ENSG00000107485	GATA3	2625	10	1	8045378	8075198	1.20598	0.137342
ENSG00000107807	TLX1	3195	10	1	101131300	101137789	-1.29814	0.0137397
ENSG00000108255	CRYBA1	1411	17	1	29246859	29254494	1.23661	9.28863e-07
ENSG00000108375	RNF43	54894	17	-1	58353676	58417595	-2.15228	1.90963e-18
ENSG00000108691	CCL2	6347	17	1	34255218	34257203	-1.5009	0.00131133
ENSG00000109132	PHOX2B	8929	4	-1	41744082	41748725	-2.17464	3.99191e-10
ENSG00000109851	DBX1	120237	11	-1	20156155	20160475	1.99671	5.79069e-05
ENSG00000110799	VWF	7450	12	-1	5948877	6124770	-1.52255	0.00828442
ENSG00000112175	BMP5	653	6	-1	55753653	55875590	-2.43156	2.80202e-31
ENSG00000112333	NR2E1	7101	6	1	108166022	108188805	1.49911	0.0177253
ENSG00000113430	IRX4	50805	5	-1	1877413	1887236	-1.75615	2.4117e-06
ENSG00000115155	OTOF	9381	2	-1	26457203	26558756	-1.86225	0.00474419
ENSG00000116096	SPR	6697	2	1	72887382	72892158	1.1372	7.19897e-05
ENSG00000118640	VAMP8	8673	2	1	85561562	85582031	-1.01935	0.000706213
ENSG00000120093	HOXB3	3213	17	-1	48548870	48604912	-1.45191	8.36997e-34
ENSG00000120149	MSX2	4488	5	1	174724582	174730896	-1.12031	1.67833e-27
ENSG00000121361	KCNJ8	3764	12	-1	21764955	21775600	1.02883	0.394652
ENSG00000123560	PLP1	5354	X	1	103773718	103792619	1.41985	7.71553e-11
ENSG00000125084	WNT1	7471	12	1	48978322	48982620	-2.03639	0.00538713
ENSG00000125492	BARHL1	56751	9	1	132582606	132590252	-1.07924	0.000439972
ENSG00000125968	ID1	3397	20	1	31605283	31606515	-1.19273	1.17085e-08
ENSG00000128886	ELL3	80237	15	-1	43772605	43777315	-1.10475	0.000117256
ENSG00000130720	FIBCD1	84929	9	-1	130902438	130939286	-1.09626	2.68205e-06
ENSG00000131095	GFAP	2670	17	-1	44903159	44916937	-3.40647	4.79609e-17
ENSG00000131914	LIN28A	79727	1	1	26410817	26429728	1.03225	3.13262e-09
ENSG00000131981	LGALS3	3958	14	1	55124110	55145423	-1.04225	4.33427e-05
ENSG00000133477	FAM83F	113828	22	1	39994954	40043534	-1.19932	0.03234
ENSG00000136944	LMX1B	4010	9	1	126613928	126701032	-1.0315	0.000853419
ENSG00000137203	TFAP2A	7020	6	-1	10393186	10419659	-2.09544	1.10223e-22
ENSG00000138115	CYP2C8	1558	10	-1	95036772	95069497	-1.46637	9.12629e-05
ENSG00000138587	MNS1	55329	15	-1	56421544	56465137	-1.43619	4.04168e-08
ENSG00000138823	MTTP	4547	4	1	99563761	99623999	1.01085	1.67045e-21
ENSG00000139800	ZIC5	85416	13	-1	99962964	99971909	-1.90155	1.00452e-19
ENSG00000139874	SSTR1	6751	14	1	38207904	38213067	-1.89373	6.24926e-06
ENSG00000141837	CACNA1A	773	19	-1	13206442	13633025	-1.56166	4.56514e-08
ENSG00000143355	LHX9	56956	1	1	197911902	197935478	1.03325	4.91195e-08
ENSG00000143869	GDF7	151449	2	1	20667144	20679243	-2.42735	5.00208e-44
ENSG00000145681	HAPLN1	1404	5	-1	83637805	83720855	-1.77636	0.000111308
ENSG00000146166	LGSN	51557	6	-1	63275951	63319983	-1.29745	0.0568792
ENSG00000146242	TPBG	7162	6	1	82363206	82367420	-1.11403	1.97795e-25
ENSG00000146374	RSPO3	84870	6	1	127118671	127199481	-2.98134	2.20334e-18
ENSG00000148677	ANKRD1	27063	10	-1	90912096	90921087	1.55965	0.0050626
ENSG00000149575	SCN2B	6327	11	-1	118162806	118176639	-1.76206	0.00170339
ENSG00000149633	KIAA1755	85449	20	-1	38210503	38260772	-1.6319	3.88697e-12
ENSG00000152977	ZIC1	7545	3	1	147393422	147510293	-1.21734	8.9813e-17
ENSG00000153406	NMRAL1	57407	16	-1	4461691	4495763	-1.35518	3.88599e-09
ENSG00000155657	TTN	7273	2	-1	178525989	178830802	-2.51425	2.16412e-08
ENSG00000155926	SLA	6503	8	-1	133036728	133102912	-1.02035	0.0713806
ENSG00000156925	ZIC3	7547	X	1	137566127	137577691	-1.94075	5.05451e-17
ENSG00000157005	SST	6750	3	-1	187668912	187670394	-1.37109	5.11607e-09
ENSG00000157103	SLC6A1	6529	3	1	10992186	11039247	-1.72738	8.48632e-15
ENSG00000157445	CACNA2D3	55799	3	1	54122547	55074557	-1.00346	4.92394e-07
ENSG00000158270	COLEC12	81035	18	-1	316737	500722	-1.58289	1.58372e-13
ENSG00000158716	DUSP23	54935	1	1	159780932	159782543	-1.44027	3.80457e-05
ENSG00000161921	CXCL16	58191	17	-1	4733533	4739928	-1.60212	2.2786e-05
ENSG00000162761	LMX1A	4009	1	-1	165201867	165356715	-2.34297	2.96727e-09
ENSG00000163017	ACTG2	72	2	1	73892314	73919865	-1.02894	2.95037e-06
ENSG00000163273	NPPC	4880	2	-1	231921809	231926396	-1.34741	9.59855e-18
ENSG00000163623	NKX6-1	4825	4	-1	84491987	84498450	-2.02413	4.04892e-23
ENSG00000163873	GRIK3	2899	1	-1	36795527	37034515	-1.97644	2.77832e-14
ENSG00000164430	CGAS	115004	6	-1	73413515	73452297	-1.10287	0.0415467
ENSG00000164651	SP8	221833	7	-1	20782279	20786886	1.6001	4.08016e-10
ENSG00000164707	SLC13A4	26266	7	-1	135681237	135729258	-1.22781	0.00338259
ENSG00000165588	OTX2	5015	14	-1	56799905	56816693	1.31982	0.00211724
ENSG00000165606	DRGX	644168	10	-1	49364181	49396016	-1.21701	5.20337e-06
ENSG00000165731	RET	5979	10	1	43077064	43130351	-2.89958	2.30155e-11
ENSG00000166750	SLFN5	162394	17	1	35243071	35273655	-2.66907	2.58208e-67
ENSG00000166923	GREM1	26585	15	1	32718004	32745106	1.61894	0.00616713
ENSG00000167941	SOST	50964	17	-1	43753738	43758791	-2.21979	3.05688e-12
ENSG00000168546	GFRA2	2675	8	-1	21690398	21812357	-1.401	3.63286e-10
ENSG00000169071	ROR2	4920	9	-1	91563091	91950228	-1.07099	1.00549e-08
ENSG00000171540	OTP	23440	5	-1	77628712	77638713	1.14262	0.000249731
ENSG00000172238	ATOH1	474	4	1	93828753	93830964	-2.9487	1.14294e-09
ENSG00000174145	NWD2	57495	4	1	37244743	37449463	-1.49192	0.000193515
ENSG00000174963	ZIC4	84107	3	-1	147386046	147406809	-2.10376	5.99422e-29
ENSG00000176046	NUPR1	26471	16	-1	28532708	28539008	-1.09968	0.00277544
ENSG00000176884	GRIN1	2902	9	1	137139154	137168756	-1.35533	1.32549e-11
ENSG00000177301	KCNA2	3737	1	-1	110519837	110631474	-4.63304	5.01414e-17
ENSG00000177468	OLIG3	167826	6	-1	137492199	137494394	-2.6385	2.02357e-09
ENSG00000178343	SHISA3	152573	4	1	42397488	42402487	1.94939	4.78005e-19
ENSG00000180613	GSX2	170825	4	1	54099523	54102498	-1.01229	1.04098e-07
ENSG00000180616	SSTR2	6752	17	1	73165010	73176633	-1.1375	1.96571e-38
ENSG00000182053	TRIM49B	283116	11	1	49027501	49038451	2.15548	1.77781e-07
ENSG00000182492	BGN	633	X	1	153494980	153509546	-2.48	4.79608e-15
ENSG00000182742	HOXB4	3214	17	-1	48575507	48578350	-2.09897	3.83863e-20
ENSG00000183114	FAM43B	163933	1	1	20552573	20555020	-1.22819	8.25606e-10
ENSG00000183117	CSMD1	64478	8	-1	2935353	4994972	-1.99636	0.00043875
ENSG00000183145	RIPPLY3	53820	21	1	37006150	37019662	-1.05671	0.00041504
ENSG00000183206	POTEC	388468	18	-1	14507339	14543585	1.39165	3.01966e-09
ENSG00000183287	CCBE1	147372	18	-1	59430939	59697662	-1.86028	4.39879e-08
ENSG00000183508	TENT5C	54855	1	1	117606048	117628389	-1.17994	0.000516046
ENSG00000183662	TAFA1	407738	3	1	68004247	68545621	-1.19349	0.00850888
ENSG00000183783	KCTD8	386617	4	-1	44173903	44448809	-1.18117	0.000266341
ENSG00000183801	OLFML1	283298	11	1	7485388	7511377	-1.98593	2.40068e-07
ENSG00000185610	DBX2	440097	12	-1	45014672	45051099	2.0655	3.24902e-24
ENSG00000186288	PABPC1L2A	340529	X	-1	73077276	73079512	-1.04678	0.162052
ENSG00000186471	AKAP14	158798	X	1	119895837	119920716	-1.42562	0.000222217
ENSG00000188931	CFAP126	257177	1	-1	161364733	161367876	-1.61911	2.18366e-11
ENSG00000196091	MYBPC1	4604	12	1	101568353	101686028	-2.93592	1.55133e-06
ENSG00000196218	RYR1	6261	19	1	38433691	38587564	-1.93426	2.37461e-12
ENSG00000197106	SLC6A17	388662	1	1	110150494	110202202	-1.72954	7.91216e-09
ENSG00000197162	ZNF785	146540	16	-1	30573740	30585769	-2.15656	7.12696e-13
ENSG00000204065	TCEAL5	340543	X	-1	103273691	103276750	-1.61379	6.37824e-10
ENSG00000204161	TMEM273	170371	10	-1	49154725	49188585	-1.15511	0.116361
ENSG00000204175	GPRIN2	9721	10	-1	46549044	46555530	-1.1334	1.72365e-06
ENSG00000205403	CFI	3426	4	-1	109740694	109802179	-2.34668	8.81598e-09
ENSG00000206113	CFAP99	402160	4	1	2418974	2462942	-2.01865	4.44566e-06
ENSG00000213402	PTPRCAP	5790	11	-1	67435510	67437682	-1.39678	0.0523755
ENSG00000213424	KRT222	125113	17	-1	40654665	40665181	-1.69954	0.00155024
ENSG00000215474	SKOR2	652991	18	-1	47206169	47251660	-1.00573	0.0651977
ENSG00000223417	TRIM49D1	399939	11	-1	89911111	89921767	1.61297	3.15849e-06
ENSG00000226788	RING1	6015	CHR_HSCHR6_MHC_COX_CTG1	1	33130117	33134342	-1.79792	0.226933
ENSG00000236443	PSMB8	5696	CHR_HSCHR6_MHC_MANN_CTG1	-1	32994477	32998463	-1.70643	0.0141854
ENSG00000248485	PCP4L1	654790	1	1	161258745	161285450	-1.02429	0.0161238
ENSG00000269113	TRABD2B	388630	1	-1	47760528	47997385	-1.37483	4.44938e-21
ENSG00000271824	SMIM32	389332	5	-1	136191468	136193162	-1.89078	6.11142e-09
ENSG00000274286	ADRA2B	151	2	-1	96112876	96116571	-1.75738	0.000293765
ENSG00000275861	TBC1D3I	102724862	CHR_HSCHR17_10_CTG4	-1	36355285	36366216	-1.42781	0.138895
ENSG00000276194	HNF1B	6928	CHR_HSCHR17_7_CTG4	-1	37690967	37749771	-1.05038	0.0720421
ENSG00000000971	CFH	3075	1	1	196652043	196747504	0.947677	0.00469946
ENSG00000002587	HS3ST1	9957	4	-1	11393150	11429564	-1.05447	0.00853306
ENSG00000002933	TMEM176A	55365	7	1	150800403	150805118	-1.02168	0.0291926
ENSG00000003137	CYP26B1	56603	2	-1	72129238	72148038	-0.355398	0.0634788
ENSG00000003400	CASP10	843	2	1	201182898	201229406	-0.495814	0.224977
ENSG00000003989	SLC7A2	6542	8	1	17497088	17570573	1.07788	3.12244e-12
ENSG00000004399	PLXND1	23129	3	-1	129555214	129606676	0.789661	1.01193e-05
ENSG00000004468	CD38	952	4	1	15778275	15853232	-0.472076	0.593207
ENSG00000004838	ZMYND10	51364	3	-1	50341110	50345732	-1.24442	1.3168e-20
ENSG00000005187	ACSM3	6296	16	1	20610243	20797581	-0.539081	0.105182
ENSG00000005243	COPZ2	51226	17	-1	48026167	48038030	-1.25791	0.00018622
ENSG00000005513	SOX8	30812	16	1	981770	986979	0.553984	0.0135067
ENSG00000005961	ITGA2B	3674	17	-1	44372180	44389649	-0.4882	0.0925655
ENSG00000006047	YBX2	51087	17	-1	7288263	7294639	-0.931259	4.89398e-07
ENSG00000006071	ABCC8	6833	11	-1	17392498	17476879	-1.30002	0.0300463
ENSG00000006283	CACNA1G	8913	17	1	50560715	50627474	-0.655502	3.06796e-07
ENSG00000007944	MYLIP	29116	6	1	16129086	16148248	-0.740994	0.000191048
ENSG00000008196	TFAP2B	7021	6	1	50818723	50847619	-1.83919	9.26874e-16
ENSG00000008226	DLEC1	9940	3	1	38039205	38124025	-0.457904	0.382476
ENSG00000008323	PLEKHG6	55200	12	1	6310436	6328506	-0.53508	0.140278
ENSG00000008517	IL32	9235	16	1	3065297	3082192	1.18676	2.94976e-05
ENSG00000009709	PAX7	5081	1	1	18630846	18748866	0.589276	6.00406e-05
ENSG00000009950	MLXIPL	51085	7	-1	73593194	73624543	-0.489712	0.0278781
ENSG00000010318	PHF7	51533	3	1	52410660	52423641	-0.334598	0.0131877
ENSG00000010319	SEMA3G	56920	3	-1	52433035	52445103	-0.813431	0.0666179
ENSG00000011201	ANOS1	3730	X	-1	8528874	8732137	0.98834	4.41416e-11
ENSG00000011376	LARS2	23395	3	1	45388561	45554726	-0.332942	0.217829
ENSG00000011677	GABRA3	2556	X	-1	152166234	152451315	-0.750604	0.000111817
ENSG00000012048	BRCA1	672	17	-1	43044295	43170245	0.410022	3.50586e-08
ENSG00000012171	SEMA3B	7869	3	1	50267558	50277546	-1.48811	2.05051e-18
ENSG00000013293	SLC7A14	57709	3	-1	170459548	170586075	-0.398586	0.00924246
ENSG00000013588	GPRC5A	9052	12	1	12891559	12917937	-0.915299	0.0373514
ENSG00000016082	ISL1	3670	5	1	51383448	51394730	-3.23187	3.97977e-18
ENSG00000019549	SNAI2	6591	8	-1	48917598	48921740	-0.700695	0.0434301
ENSG00000019582	CD74	972	5	-1	150400041	150412929	-0.546955	0.174453
ENSG00000021826	CPS1	1373	2	1	210477682	210679107	0.410868	0.00147516
ENSG00000023892	DEF6	50619	6	1	35297818	35321771	-0.829071	0.000328387
ENSG00000024422	EHD2	30846	19	1	47713422	47743134	-0.733893	0.000660631
ENSG00000026025	VIM	7431	10	1	17228241	17237593	0.348034	7.89329e-14
ENSG00000026036	RTEL1-TNFRSF6B		20	1	63659300	63698684	-0.391339	0.022625
ENSG00000026508	CD44	960	11	1	35138882	35232402	-1.16067	6.96101e-05
ENSG00000026559	KCNG1	3755	20	-1	51003656	51023107	-0.447664	0.00604165
ENSG00000028137	TNFRSF1B	7133	1	1	12166991	12209228	0.680415	0.00716296
ENSG00000031081	ARHGAP31	57514	3	1	119294383	119420714	-0.857204	4.80693e-07
ENSG00000033122	LRRC7	57554	1	1	69567922	70151945	0.377631	0.00646079
ENSG00000038295	TLL1	7092	4	1	165873237	166104457	-0.68762	0.0355142
ENSG00000039068	CDH1	999	16	1	68737292	68835541	-0.5611	0.354527
ENSG00000041353	RAB27B	5874	18	1	54717860	54895516	-0.592277	0.0119918
ENSG00000042493	CAPG	822	2	-1	85394753	85418432	0.346983	0.0621311
ENSG00000042781	USH2A	7399	1	-1	215622891	216423448	0.949359	0.00251012
ENSG00000042832	TG	7038	8	1	132866958	133134903	-0.847224	0.117629
ENSG00000046889	PREX2	80243	8	1	67952046	68237032	-0.458122	0.00772702
ENSG00000047457	CP	1356	3	-1	149162410	149221829	-0.668766	0.0270543
ENSG00000047617	ANO2	57101	12	-1	5531869	5946232	0.433844	0.305054
ENSG00000049089	COL9A2	1298	1	-1	40300489	40317813	-0.599165	7.91645e-05
ENSG00000050030	NEXMIF	340533	X	-1	74732856	74925472	-0.701475	0.000266908
ENSG00000050628	PTGER3	5733	1	-1	70852353	71047808	0.755317	8.43179e-05
ENSG00000050767	COL23A1	91522	5	-1	178237618	178590393	-0.901507	0.0675727
ENSG00000051523	CYBA	1535	16	-1	88643289	88651054	-0.808829	0.0214758
ENSG00000052126	PLEKHA5	54477	12	1	19129752	19376400	-0.397048	1.46758e-05
ENSG00000054179	ENTPD2	954	9	-1	137048107	137054061	-1.01732	0.0768246
ENSG00000054983	GALC	2581	14	-1	87837820	87993665	-1.08311	2.43634e-15
ENSG00000056487	PHF21B	112885	22	-1	44881162	45010005	-0.48221	9.22852e-10
ENSG00000057704	TMCC3	57458	12	-1	94567122	94650557	-0.511998	0.00239668
ENSG00000058085	LAMC2	3918	1	1	183186238	183245127	0.594938	0.0193735
ENSG00000060656	PTPRU	10076	1	1	29236516	29326813	-0.360872	0.0875949
ENSG00000062096	ARSF	416	X	1	3041471	3112727	-0.439283	0.357692
ENSG00000063438	AHRR	57491	5	1	321759	438291	-0.962444	0.000773725
ENSG00000064300	NGFR	4804	17	1	49495293	49515008	-0.669542	6.47041e-10
ENSG00000064309	CDON	50937	11	-1	125955796	126063335	-0.683411	3.5518e-07
ENSG00000064655	EYA2	2139	20	1	46894624	47188844	-0.941944	2.1936e-22
ENSG00000065320	NTN1	9423	17	1	9021510	9244000	0.923869	3.6545e-14
ENSG00000065413	ANKRD44	91526	2	-1	196967017	197311173	-0.439678	0.44705
ENSG00000065534	MYLK	4638	3	-1	123610049	123884332	0.375967	0.00722049
ENSG00000065609	SNAP91	9892	6	-1	83552880	83709691	-0.363394	0.00454346
ENSG00000065717	TLE2	7089	19	-1	2997639	3047635	-0.579801	0.0694751
ENSG00000066032	CTNNA2	1496	2	1	79185231	80648861	-0.485605	0.000199897
ENSG00000066248	NGEF	25791	2	-1	232878701	233013256	-0.492363	0.059974
ENSG00000066735	KIF26A	26153	14	1	104138723	104180894	0.527643	0.00146696
ENSG00000067842	ATP2B3	492	X	1	153517676	153582939	-0.474067	0.0106118
ENSG00000068781	STON1-GTF2A1L	286749	2	1	48529925	48776517	-0.952665	8.70762e-08
ENSG00000069188	SDK2	54549	17	-1	73334384	73644445	0.34571	0.000313461
ENSG00000069424	KCNAB2	8514	1	1	5990927	6101193	-0.585104	0.0216867
ENSG00000069431	ABCC9	10060	12	-1	21797401	21942529	0.543834	1.84371e-09
ENSG00000069482	GAL	51083	11	1	68683779	68691175	0.611258	0.373336
ENSG00000069696	DRD4	1815	11	1	637269	640706	1.96801	0.0270562
ENSG00000070182	SPTB	6710	14	-1	64746283	64879907	-0.603857	3.08458e-11
ENSG00000070190	DAPP1	27071	4	1	99816827	99870190	-0.528849	0.297736
ENSG00000071205	ARHGAP10	79658	4	1	147732063	148072776	0.533741	5.29453e-19
ENSG00000071282	LMCD1	29995	3	1	8501807	8574668	0.447697	0.011551
ENSG00000072071	ADGRL1	22859	19	-1	14147743	14206187	-0.706715	2.00643e-17
ENSG00000072182	ASIC4	55515	2	1	219514170	219538772	-0.829093	7.7244e-06
ENSG00000072195	SPEG	10290	2	1	219434843	219493629	-0.478656	1.05888e-06
ENSG00000072657	TRHDE	29953	12	1	72087266	72670758	0.57996	0.0349747
ENSG00000073146	MOV10L1	54456	22	1	50089879	50161690	-0.820858	0.0641217
ENSG00000073670	ADAM11	4185	17	1	44758988	44781846	-1.03323	4.38858e-22
ENSG00000074211	PPP2R2C	5522	4	-1	6320578	6563600	-0.965405	0.000170208
ENSG00000074317	SNCB	6620	5	-1	176620082	176630556	-0.701126	0.0149026
ENSG00000074370	ATP2A3	489	17	-1	3923870	3964464	-0.411269	0.184729
ENSG00000074410	CA12	771	15	-1	63321378	63381846	-0.466979	0.397044
ENSG00000074416	MGLL	11343	3	-1	127689062	128052190	-0.544199	0.00274099
ENSG00000075290	WNT8B	7479	10	1	100463009	100483744	0.928931	0.107179
ENSG00000076344	RGS11	8786	16	-1	268301	275980	-0.588475	0.0611016
ENSG00000076641	PAG1	55824	8	-1	80967810	81112068	-0.371762	0.0599769
ENSG00000076706	MCAM	4162	11	-1	119308529	119321521	0.531586	0.000212826
ENSG00000076944	STXBP2	6813	19	1	7636881	7647873	-0.730033	0.053093
ENSG00000077150	NFKB2	4791	10	1	102394110	102402524	0.344694	0.327189
ENSG00000077274	CAPN6	827	X	-1	111245099	111270483	0.372803	0.197522
ENSG00000077942	FBLN1	2192	22	1	45502238	45601135	0.331895	0.0146268
ENSG00000078237	TIGAR	57103	12	1	4307763	4360028	0.541833	0.000114442
ENSG00000078269	SYNJ2	8871	6	1	157981863	158099176	0.665973	0.00674696
ENSG00000078295	ADCY2	108	5	1	7396138	7830081	-0.567852	0.00743562
ENSG00000078328	RBFOX1	54715	16	1	5239802	7713340	-0.503671	0.00717546
ENSG00000078401	EDN1	1906	6	1	12290361	12297194	0.64753	0.0142805
ENSG00000078900	TP73	7161	1	1	3652516	3736201	-0.388432	0.117027
ENSG00000079337	RAPGEF3	10411	12	-1	47734363	47771040	-0.493215	0.0167265
ENSG00000080166	DCT	1638	13	-1	94436811	94479682	-0.569815	0.000847635
ENSG00000080224	EPHA6	285220	3	1	96814581	97752460	-0.386609	0.290255
ENSG00000080573	COL5A3	50509	19	-1	9959561	10010504	-0.747636	3.62084e-05
ENSG00000081189	MEF2C	4208	5	-1	88717117	88904257	0.43952	8.57504e-05
ENSG00000082556	OPRK1	4986	8	-1	53225724	53251637	-0.679938	0.0886371
ENSG00000083814	ZNF671	79891	19	-1	57719751	57727624	-0.866111	1.32296e-08
ENSG00000084636	COL16A1	1307	1	-1	31652263	31704319	-1.18061	2.01584e-05
ENSG00000084734	GCKR	2646	2	1	27496839	27523684	-0.863713	0.280417
ENSG00000085117	CD82	3732	11	1	44564427	44620358	-0.709824	6.54234e-07
ENSG00000085276	MECOM	2122	3	-1	169083499	169663775	0.435197	0.00471925
ENSG00000085563	ABCB1	5243	7	-1	87503017	87713323	0.684724	0.0204806
ENSG00000085741	WNT11	7481	11	-1	76186325	76210736	-3.15584	2.56475e-19
ENSG00000086696	HSD17B2	3294	16	1	82035004	82098534	0.654259	0.107995
ENSG00000086991	NOX4	50507	11	-1	89324353	89498187	0.576562	0.000463136
ENSG00000087253	LPCAT2	54947	16	1	55509072	55586666	-0.407881	0.0467675
ENSG00000087510	TFAP2C	7022	20	1	56629306	56639283	-1.24266	6.9088e-08
ENSG00000089101	CFAP61	26074	20	1	20052514	20360703	-0.862875	0.000762894
ENSG00000089116	LHX5	64211	12	-1	113462033	113472280	-0.489997	0.00477434
ENSG00000090013	BLVRB	645	19	-1	40447765	40465764	-0.590218	0.00253219
ENSG00000090554	FLT3LG	2323	19	1	49474207	49486231	-0.543563	0.0752119
ENSG00000091262	ABCC6	368	16	-1	16149565	16223522	0.431002	0.0359139
ENSG00000091428	RAPGEF4	11069	2	1	172735274	173052893	-0.384868	0.0973293
ENSG00000091986	CCDC80	151887	3	-1	112596797	112649530	-0.688013	0.000753561
ENSG00000092969	TGFB2	7042	1	1	218345336	218444619	-1.34553	0.000842265
ENSG00000095203	EPB41L4B	54566	9	-1	109171975	109320964	0.48987	0.00583235
ENSG00000095383	TBC1D2	55357	9	-1	98199011	98255649	-0.531181	0.000306367
ENSG00000095587	TLL2	7093	10	-1	96364608	96513926	0.436001	0.000270448
ENSG00000095637	SORBS1	10580	10	-1	95311771	95561414	-0.352674	0.0480724
ENSG00000095739	BAMBI	25805	10	1	28677510	28682932	-0.441691	0.00144112
ENSG00000095752	IL11	3589	19	-1	55364382	55370463	0.743819	0.000472886
ENSG00000097096	SYDE2	84144	1	-1	85156889	85201016	0.517613	1.24077e-07
ENSG00000099260	PALMD	54873	1	1	99646113	99694541	-0.780084	1.66581e-07
ENSG00000099822	HCN2	610	19	1	589881	617159	-0.411339	2.96271e-07
ENSG00000099840	IZUMO4	113177	19	1	2096429	2099593	-0.487898	0.00772504
ENSG00000099866	MADCAM1	8174	19	1	489176	505343	-0.757976	0.0293399
ENSG00000099994	SUSD2	56241	22	1	24181487	24189106	-1.1596	2.66012e-19
ENSG00000100060	MFNG	4242	22	-1	37469063	37486393	-0.763866	4.27763e-07
ENSG00000100206	DMC1	11144	22	-1	38518948	38570204	-0.81232	0.00524155
ENSG00000100285	NEFH	4744	22	1	29480218	29491390	0.752803	3.5239e-20
ENSG00000100292	HMOX1	3162	22	1	35380361	35394214	0.909976	0.191863
ENSG00000100302	RASD2	23551	22	1	35540831	35553999	-0.769702	0.0058746
ENSG00000100314	CABP7	164633	22	1	29720003	29731833	-1.34572	9.59884e-17
ENSG00000100399	CHADL	150356	22	-1	41229510	41240931	-0.735322	0.0319037
ENSG00000100427	MLC1	23209	22	-1	50059391	50085426	-0.802843	0.000397303
ENSG00000100473	COCH	1690	14	1	30874514	30895065	0.523666	0.0114364
ENSG00000100604	CHGA	1113	14	1	92923150	92935285	-0.368755	0.400396
ENSG00000100678	SLC8A3	6547	14	-1	70044215	70189070	-0.399908	0.00306796
ENSG00000100767	PAPLN	89932	14	1	73237497	73274640	-1.21498	0.0216521
ENSG00000100889	PCK2	5106	14	1	24094053	24110598	-0.521898	0.0756756
ENSG00000100987	VSX1	30813	20	-1	25070885	25082141	-0.881416	0.00297358
ENSG00000101049	SGK2	10110	20	1	43558968	43588237	-0.399507	0.159615
ENSG00000101096	NFATC2	4773	20	-1	51386957	51562831	0.512955	0.029114
ENSG00000101160	CTSZ	1522	20	-1	58995185	59007254	-0.862692	0.00189755
ENSG00000101187	SLCO4A1	28231	20	1	62642503	62685785	-0.535069	0.0175652
ENSG00000101188	NTSR1	4923	20	1	62708836	62762771	-1.88685	2.04059e-15
ENSG00000101222	SPEF1	25876	20	-1	3777504	3781448	-0.862358	3.80311e-09
ENSG00000101331	CCM2L	140706	20	1	32010438	32032180	-0.478664	0.197345
ENSG00000101335	MYL9	10398	20	1	36541497	36551447	-0.772336	0.000794071
ENSG00000101417	PXMP4	11264	20	-1	33702758	33720319	-0.492604	0.0348571
ENSG00000101448	EPPIN	57119	20	-1	45540626	45547752	-0.38965	0.314072
ENSG00000101460	MAP1LC3A	84557	20	1	34546854	34560345	-1.28862	8.67618e-19
ENSG00000101463	SYNDIG1	79953	20	1	24469629	24666616	-1.03597	1.26635e-06
ENSG00000101489	CELF4	56853	18	-1	37243040	37565827	-0.357936	0.0919273
ENSG00000101746	NOL4	8715	18	-1	33851100	34224952	-0.335211	0.0816248
ENSG00000101825	MXRA5	25878	X	-1	3308565	3346652	0.451724	0.109567
ENSG00000101850	GPR143	4935	X	-1	9725346	9786297	-0.34997	0.210888
ENSG00000102007	PLP2	5355	X	1	49171898	49175235	-1.26603	1.45861e-07
ENSG00000102109	PCSK1N	27344	X	-1	48831096	48835610	-0.423362	0.000367229
ENSG00000102174	PHEX	5251	X	1	22032325	22251310	-1.30743	1.76178e-08
ENSG00000102230	PCYT1B	9468	X	-1	24558087	24672677	-0.556342	6.67518e-07
ENSG00000102349	KLF8	11279	X	1	56232356	56291531	-0.372052	0.0200228
ENSG00000102387	TAF7L	54457	X	-1	101268253	101293057	-0.769256	0.276717
ENSG00000102445	RUBCNL	80183	13	-1	46334681	46438190	0.366267	0.268454
ENSG00000102468	HTR2A	3356	13	-1	46831546	46897076	-0.815931	0.080937
ENSG00000102683	SGCG	6445	13	1	23180979	23325162	-0.535852	0.288371
ENSG00000102760	RGCC	28984	13	1	41457550	41470871	-1.27779	5.2458e-06
ENSG00000102871	TRADD	8717	16	-1	67154185	67159909	-0.892771	0.00243439
ENSG00000102878	HSF4	3299	16	1	67164681	67169945	-0.716558	0.0105343
ENSG00000102924	CBLN1	869	16	-1	49277917	49281838	-1.49519	6.3967e-15
ENSG00000102934	PLLP	51090	16	-1	57248547	57284672	-0.597528	0.275378
ENSG00000103021	CCDC113	29070	16	1	58231157	58283836	-0.40333	6.08372e-07
ENSG00000103037	SETD6	79918	16	1	58515479	58523842	-0.563811	1.02512e-05
ENSG00000103044	HAS3	3038	16	1	69105653	69118719	0.511965	0.000204106
ENSG00000103056	SMPD3	55512	16	-1	68358327	68448508	-0.390236	8.7338e-05
ENSG00000103154	NECAB2	54550	16	1	83968632	84002776	-0.644017	1.25589e-17
ENSG00000103175	WFDC1	58189	16	1	84294846	84329844	-0.696661	0.000356097
ENSG00000103257	SLC7A5	8140	16	-1	87830023	87869507	0.382811	0.00718114
ENSG00000103313	MEFV	4210	16	-1	3242027	3256633	-0.747298	0.154801
ENSG00000103316	CRYM	1428	16	-1	21238874	21303083	-1.3771	0.0177585
ENSG00000103449	SALL1	6299	16	-1	51135975	51151367	0.964719	4.96916e-10
ENSG00000103710	RASL12	51285	15	-1	65053337	65076690	0.604362	0.287266
ENSG00000103888	CEMIP	57214	15	1	80779343	80951776	-1.85212	4.29613e-06
ENSG00000104321	TRPA1	8989	8	-1	72019917	72075584	-1.07888	0.0388448
ENSG00000104324	CPQ	10404	8	1	96645242	97149654	-0.52063	0.0117962
ENSG00000104332	SFRP1	6422	8	-1	41261962	41309473	0.829772	1.47306e-10
ENSG00000104419	NDRG1	10397	8	-1	133237175	133302022	-0.426723	0.00277405
ENSG00000104450	SPAG1	6674	8	1	100157906	100259278	-0.585602	3.92633e-07
ENSG00000104611	SH2D4A	63898	8	1	19313693	19396218	-0.947823	0.0840896
ENSG00000104689	TNFRSF10A	8797	8	-1	23190452	23225102	-0.445528	0.409871
ENSG00000104808	DHDH	27294	19	1	48933699	48944969	-0.564398	0.0207843
ENSG00000104833	TUBB4A	10382	19	-1	6494319	6502848	-0.759016	3.84079e-12
ENSG00000104883	PEX11G	92960	19	-1	7476875	7497449	-0.490352	0.0418851
ENSG00000104953	TLE6	79816	19	1	2977538	2995179	-0.416866	0.183084
ENSG00000105048	TNNT1	7138	19	-1	55132698	55149206	-0.714487	0.0416486
ENSG00000105143	SLC1A6	6511	19	-1	14950034	15022990	-2.89609	1.06005e-27
ENSG00000105278	ZFR2	23217	19	-1	3804024	3869038	-1.07576	1.01135e-13
ENSG00000105289	TJP3	27134	19	1	3708362	3750813	0.872045	0.0275784
ENSG00000105329	TGFB1	7040	19	-1	41301587	41353922	0.577791	0.000375294
ENSG00000105479	CCDC114	93233	19	-1	48296457	48321971	-1.02965	0.0146982
ENSG00000105492	SIGLEC6	946	19	-1	51517819	51531856	-0.488725	0.221396
ENSG00000105639	JAK3	3718	19	-1	17824780	17848071	-0.553954	0.00272855
ENSG00000105699	LSR	51599	19	1	35248330	35267964	-0.983525	0.00170179
ENSG00000105717	PBX4	80714	19	-1	19561707	19618693	-0.434765	0.000467398
ENSG00000105737	GRIK5	2901	19	-1	41998321	42069498	-1.13256	4.68477e-28
ENSG00000105854	PON2	5445	7	-1	95404862	95435329	-0.358495	9.91481e-06
ENSG00000105877	DNAH11	8701	7	1	21543039	21901839	0.665392	0.0546645
ENSG00000105889	STEAP1B	256227	7	-1	22419444	22727613	-0.682166	0.0547919
ENSG00000105967	TFEC	22797	7	-1	115935148	116159896	-2.22589	9.34835e-05
ENSG00000105971	CAV2	858	7	1	116287380	116508541	0.495112	0.0166625
ENSG00000105974	CAV1	857	7	1	116524994	116561179	0.738823	8.00263e-05
ENSG00000105982	RNF32	140545	7	1	156640281	156677130	-0.425856	0.0569624
ENSG00000106025	TSPAN12	23554	7	-1	120787320	120858402	0.426614	5.20337e-06
ENSG00000106066	CPVL	54504	7	-1	28995235	29195451	-0.430851	2.9082e-06
ENSG00000106078	COBL	23242	7	-1	51016212	51316818	-0.421066	0.0203422
ENSG00000106236	NPTX2	4885	7	1	98617285	98629869	-1.23848	3.33587e-12
ENSG00000106278	PTPRZ1	5803	7	1	121873089	122062036	0.330277	2.68553e-05
ENSG00000106336	FBXO24	26261	7	1	100583982	100601117	0.362878	0.401048
ENSG00000106341	PPP1R17	10842	7	1	31687215	31708455	-0.854234	1.33206e-05
ENSG00000106366	SERPINE1	5054	7	1	101127104	101139247	0.520551	0.159801
ENSG00000106483	SFRP4	6424	7	-1	37905932	38025695	-2.19252	3.11803e-08
ENSG00000106633	GCK	2645	7	-1	44143213	44198170	-0.727075	0.00063897
ENSG00000106689	LHX2	9355	9	1	124001670	124033301	1.16899	0.000524148
ENSG00000106714	CNTNAP3	79937	9	-1	39072767	39288315	-1.20943	1.15962e-17
ENSG00000106804	C5	727	9	-1	120952335	121050275	-0.620002	9.88384e-06
ENSG00000106868	SUSD1	64420	9	-1	112040783	112175297	0.487749	2.84816e-12
ENSG00000106991	ENG	2022	9	-1	127815013	127854658	-1.03513	0.000782748
ENSG00000107147	KCNT1	57582	9	1	135702185	135795508	-1.30774	0.0193515
ENSG00000107242	PIP5K1B	8395	9	1	68705240	69009176	0.858823	4.47885e-05
ENSG00000107338	SHB	6461	9	-1	37915898	38069227	-0.450579	0.000117117
ENSG00000107562	CXCL12	6387	10	-1	44370165	44386493	-0.634917	0.0941715
ENSG00000107611	CUBN	8029	10	-1	16823966	17129811	0.400411	1.64504e-05
ENSG00000107738	VSIR	64115	10	-1	71747556	71773520	0.351632	0.586542
ENSG00000107796	ACTA2	59	10	-1	88935074	88991339	0.378366	0.0256077
ENSG00000108309	RUNDC3A	10900	17	1	44308413	44318670	-0.449614	0.00183608
ENSG00000108370	RGS9	8787	17	1	65100812	65227703	0.59679	2.31113e-05
ENSG00000108387	SEPTIN4	5414	17	-1	58520250	58544368	-0.488265	0.000477511
ENSG00000108551	RASD1	51655	17	-1	17494437	17496395	0.630609	0.015742
ENSG00000108679	LGALS3BP	3959	17	-1	78971238	78979947	-0.788332	3.86815e-06
ENSG00000108684	ASIC2	40	17	-1	33013087	34174964	-0.802246	0.00206599
ENSG00000109099	PMP22	5376	17	-1	15229773	15272292	-1.08483	1.4784e-08
ENSG00000109107	ALDOC	230	17	-1	28573115	28576948	-0.330573	0.151149
ENSG00000109255	NMU	10874	4	-1	55595229	55636698	0.508255	3.36318e-14
ENSG00000109320	NFKB1	4790	4	1	102501331	102617302	0.392596	5.30021e-07
ENSG00000109610	SOD3	6649	4	1	24789912	24800842	0.409764	0.243276
ENSG00000109819	PPARGC1A	10891	4	-1	23755041	23904089	-0.517788	0.0106066
ENSG00000109927	TECTA	7007	11	1	121101243	121191490	0.585372	0.47452
ENSG00000110076	NRXN2	9379	11	-1	64606174	64723197	-0.379409	0.000252157
ENSG00000110148	CCKBR	887	11	1	6259806	6272127	0.890155	0.00490629
ENSG00000110172	CHORDC1	26973	11	-1	90200429	90223077	0.472579	9.67451e-11
ENSG00000110324	IL10RA	3587	11	1	117986370	118003037	-0.387215	0.445117
ENSG00000110436	SLC1A2	6506	11	-1	35251205	35420063	-0.511285	5.90746e-05
ENSG00000110446	SLC15A3	51296	11	-1	60937084	60952530	-0.341727	0.241474
ENSG00000110492	MDK	4192	11	1	46380756	46383837	0.357223	1.6219e-07
ENSG00000110628	SLC22A18	5002	11	1	2899721	2925246	-0.568332	0.428541
ENSG00000110660	SLC35F2	54733	11	-1	107790991	107928293	0.847345	3.37731e-13
ENSG00000110719	TCIRG1	10312	11	1	68039025	68050895	-0.569032	0.0036155
ENSG00000110975	SYT10	341359	12	-1	33374238	33439819	-0.526521	0.157792
ENSG00000111057	KRT18	3875	12	1	52948871	52952906	-1.44615	2.01916e-05
ENSG00000111058	ACSS3	79611	12	1	80936414	81261210	0.334692	0.0508506
ENSG00000111087	GLI1	2735	12	1	57459785	57472268	0.431496	0.10872
ENSG00000111218	PRMT8	56341	12	1	3381349	3593973	0.375882	9.30924e-05
ENSG00000111262	KCNA1	3736	12	1	4909905	4918256	-0.565945	0.164958
ENSG00000111305	GSG1	83445	12	-1	13083532	13103683	-0.337374	0.336459
ENSG00000111452	ADGRD1	283383	12	1	130953907	131141469	-1.17447	0.000107231
ENSG00000111679	PTPN6	5777	12	1	6946468	6961316	-0.512149	0.469744
ENSG00000111837	MAK	4117	6	-1	10762723	10838553	-0.599295	0.000180826
ENSG00000111859	NEDD9	4739	6	-1	11183298	11382348	-0.53481	0.000650589
ENSG00000112139	MDGA1	266727	6	-1	37630679	37699306	-0.427855	0.00797163
ENSG00000112246	SIM1	6492	6	-1	100385009	100464921	0.949248	0.026932
ENSG00000112276	BVES	11149	6	-1	105096822	105137157	0.359081	5.59932e-07
ENSG00000112280	COL9A1	1297	6	-1	70216040	70303084	0.388346	0.00040061
ENSG00000112319	EYA4	2070	6	1	133240598	133532128	-0.47127	0.0419722
ENSG00000112379	ARFGEF3	57221	6	1	138161939	138344663	-0.396265	0.0235758
ENSG00000112394	SLC16A10	117247	6	1	111087503	111231194	0.684075	5.32506e-06
ENSG00000112414	ADGRG6	57211	6	1	142301854	142446266	1.28094	1.34401e-12
ENSG00000112539	C6orf118	168090	6	-1	165279664	165309605	-0.429919	0.00127339
ENSG00000112562	SMOC2	64094	6	1	168441151	168673445	-1.83499	4.09016e-11
ENSG00000112706	IMPG1	3617	6	-1	75921114	76072678	-0.635854	0.150289
ENSG00000112902	SEMA5A	9037	5	-1	9035033	9546075	-0.406765	0.0499834
ENSG00000113100	CDH9	1007	5	-1	26880597	27121150	0.850536	0.0221754
ENSG00000113328	CCNG1	900	5	1	163437569	163446151	0.404656	4.49857e-06
ENSG00000113389	NPR3	4883	5	1	32689070	32791724	-1.17783	0.046503
ENSG00000113396	SLC27A6	28965	5	1	128538013	129033642	-1.01584	0.0759724
ENSG00000113494	PRLR	5618	5	-1	35048756	35230487	-0.67706	0.0887118
ENSG00000113552	GNPDA1	10007	5	-1	141991749	142013041	0.70679	5.75472e-09
ENSG00000113580	NR3C1	2908	5	-1	143277931	143435512	-0.390939	0.0293335
ENSG00000113763	UNC5A	90249	5	1	176810519	176880898	-0.895495	1.61899e-18
ENSG00000113805	CNTN3	5067	3	-1	74262568	74521140	-1.60476	4.3755e-11
ENSG00000114439	BBX	56987	3	1	107522936	107811339	0.439588	3.04555e-08
ENSG00000114670	NEK11	79858	3	1	131026850	131350465	-0.966124	9.70018e-05
ENSG00000114923	SLC4A3	6508	2	1	219627394	219641980	-0.366711	0.00159696
ENSG00000115085	ZAP70	7535	2	1	97713576	97739862	-1.01177	0.0914859
ENSG00000115138	POMC	5443	2	-1	25160853	25168903	1.43679	1.06762e-05
ENSG00000115232	ITGA4	3676	2	1	181457202	181538940	0.418705	0.00121624
ENSG00000115252	PDE1A	5136	2	-1	182140036	182523192	-0.574312	3.99835e-07
ENSG00000115290	GRB14	2888	2	-1	164492417	164621482	-0.405706	0.307741
ENSG00000115353	TACR1	6869	2	-1	75046463	75199520	0.596396	0.0193449
ENSG00000115363	EVA1A	84141	2	-1	75469302	75569722	0.360968	0.108096
ENSG00000115556	PLCD4	84812	2	1	218607855	218637184	-0.349512	0.0724138
ENSG00000115665	SLC5A7	60482	2	1	107986523	108013994	-0.941041	0.239047
ENSG00000115738	ID2	3398	2	1	8678845	8684461	-0.902833	4.23765e-10
ENSG00000115844	DLX2	1746	2	-1	172099438	172102900	-0.931353	0.104442
ENSG00000115896	PLCL1	5334	2	1	197804593	198572581	-0.552916	0.000265118
ENSG00000116132	PRRX1	5396	1	1	170662728	170739421	-0.47062	0.0490637
ENSG00000116147	TNR	7143	1	-1	175315194	175743616	-0.949527	0.00126334
ENSG00000116254	CHD5	26038	1	-1	6101787	6180321	-0.616554	0.0223107
ENSG00000116745	RPE65	6121	1	-1	68428822	68449954	-1.15742	3.68169e-06
ENSG00000116771	AGMAT	79814	1	-1	15571699	15585051	0.393763	0.0932735
ENSG00000116830	TTF2	8458	1	1	117060326	117107453	0.343251	0.000946769
ENSG00000117115	PADI2	11240	1	-1	17066761	17119451	-0.721385	0.0456049
ENSG00000117228	GBP1	2633	1	-1	89052319	89065230	0.354179	0.0994112
ENSG00000117394	SLC2A1	6513	1	-1	42925353	42958893	0.53041	2.75225e-07
ENSG00000117602	RCAN3	11123	1	1	24502351	24541040	-0.989835	3.85763e-08
ENSG00000117868	ESYT2	57488	7	-1	158730995	158830253	-0.622723	0.0951728
ENSG00000118137	APOA1	335	11	-1	116835751	116837622	0.566102	0.172335
ENSG00000118160	SLC8A2	6543	19	-1	47428017	47471893	-0.935478	1.82134e-15
ENSG00000118193	KIF14	9928	1	-1	200551497	200620751	0.359614	0.00030625
ENSG00000118307	CFAP94	55259	12	-1	25108289	25195162	-0.578909	0.000515246
ENSG00000118407	FILIP1	27145	6	-1	75291859	75493800	0.880099	1.8067e-09
ENSG00000118729	CASQ2	845	1	-1	115700021	115768714	-0.479674	0.00411068
ENSG00000118785	SPP1	6696	4	1	87975650	87983426	0.908596	3.227e-08
ENSG00000118849	RARRES1	5918	3	-1	158696892	158732489	-0.983214	0.089412
ENSG00000118997	DNAH7	56171	2	-1	195737703	196068837	-0.803011	6.30628e-05
ENSG00000119139	TJP2	9414	9	1	69121264	69274615	0.579942	0.0041268
ENSG00000119408	NEK6	10783	9	1	124257606	124353307	0.616356	8.71775e-07
ENSG00000119614	VSX2	338917	14	1	74239449	74262738	0.81154	0.127143
ENSG00000119630	PGF	5228	14	-1	74941834	74955626	-0.341291	0.0605826
ENSG00000119669	IRF2BPL	64207	14	-1	77024543	77028708	-0.362099	4.71352e-06
ENSG00000119673	ACOT2	10965	14	1	73567620	73575658	-0.542843	0.00658508
ENSG00000119686	FLVCR2	55640	14	1	75578620	75663214	-0.39569	0.146805
ENSG00000119715	ESRRB	2103	14	1	76310712	76501837	-0.412461	0.460769
ENSG00000119973	PRLHR	2834	10	-1	118589997	118595648	-0.482682	0.461871
ENSG00000120051	CFAP58	159686	10	1	104353833	104455102	-0.558092	0.185979
ENSG00000120332	TNN	63923	1	1	175067833	175148075	0.635358	0.00115118
ENSG00000120341	SEC16B	89866	1	-1	177923956	177984303	-0.745273	0.000824575
ENSG00000120645	IQSEC3	440073	12	1	66767	178455	-0.634483	0.0687559
ENSG00000120669	SOHLH2	54937	13	-1	36168217	36214588	0.596267	0.0265246
ENSG00000120693	SMAD9	4093	13	-1	36844831	36920765	-0.730631	1.36806e-14
ENSG00000120708	TGFBI	7045	5	1	136028988	136063818	-0.536663	0.0296302
ENSG00000120738	EGR1	1958	5	1	138465479	138469303	0.588221	0.19712
ENSG00000120833	SOCS2	8835	12	1	93569814	93583487	0.537378	0.00696228
ENSG00000121236	TRIM6	117854	11	1	5596109	5612958	1.38072	2.37461e-12
ENSG00000121281	ADCY7	113	16	1	50246137	50318135	0.924423	0.000541239
ENSG00000121310	ECHDC2	55268	1	-1	52895910	52927212	-0.401648	0.131913
ENSG00000121380	BCL2L14	79370	12	1	12049844	12211084	0.94028	2.39183e-06
ENSG00000121410	A1BG	1	19	-1	58345178	58353492	-0.345253	0.14895
ENSG00000121454	LHX4	89884	1	1	180230264	180278984	-0.430229	0.277589
ENSG00000121898	CPXM2	119587	10	-1	123706207	123940267	-0.792856	0.0829965
ENSG00000121900	TMEM54	113452	1	-1	32894594	32901438	0.727608	0.013681
ENSG00000121904	CSMD2	114784	1	-1	33513999	34165842	-2.17505	1.04478e-05
ENSG00000121905	HPCA	3208	1	1	32885994	32898441	0.439658	0.135352
ENSG00000122254	HS3ST2	9956	16	1	22814162	22916338	-2.54827	7.81037e-08
ENSG00000122584	NXPH1	30010	7	1	8433609	8752961	-0.415567	0.203681
ENSG00000122585	NPY	4852	7	1	24284188	24291862	-3.0702	3.0227e-13
ENSG00000122691	TWIST1	7291	7	-1	19020991	19117636	-1.01644	0.0272902
ENSG00000122733	PHF24	23349	9	1	34957608	34982544	-1.69616	0.000306219
ENSG00000122859	NEUROG3	50674	10	-1	69571698	69573422	1.78013	2.67209e-08
ENSG00000122971	ACADS	35	12	1	120725774	120740008	0.393604	0.242125
ENSG00000123080	CDKN2C	1031	1	1	50960745	50974634	-0.757114	1.92493e-22
ENSG00000123095	BHLHE41	79365	12	-1	26120030	26125037	0.367101	0.187648
ENSG00000123307	NEUROD4	58158	12	1	55019974	55030017	-0.358738	0.000201186
ENSG00000123454	DBH	1621	9	1	133636363	133659329	0.532958	0.40343
ENSG00000123496	IL13RA2	3598	X	-1	115003975	115019977	0.484534	9.30947e-05
ENSG00000123572	NRK	203447	X	1	105822539	105958610	0.473279	0.102184
ENSG00000123609	NMI	9111	2	-1	151270470	151289894	-0.944988	0.0497026
ENSG00000123901	GPR83	10888	11	-1	94377316	94401419	-0.783736	0.0578819
ENSG00000124067	SLC12A4	6560	16	-1	67943474	67969601	0.841521	1.3034e-05
ENSG00000124145	SDC4	6385	20	-1	45325288	45348424	0.371834	0.00305319
ENSG00000124225	PMEPA1	56937	20	-1	57648392	57711536	-0.475537	6.64505e-11
ENSG00000124302	CHST8	64377	19	1	33621953	33773509	-1.16063	3.54306e-07
ENSG00000124313	IQSEC2	23096	X	-1	53225828	53321350	-1.1024	0.171946
ENSG00000124507	PACSIN1	29993	6	1	34466061	34535229	-0.515995	0.137102
ENSG00000124613	ZNF391	346157	6	1	27374615	27403904	-0.392444	0.0108923
ENSG00000124635	H2BC11	8970	6	-1	27125897	27132795	-0.487695	0.153542
ENSG00000124664	SPDEF	25803	6	-1	34537802	34556333	-1.12965	0.0416609
ENSG00000124713	GNMT	27232	6	1	42960754	42963880	-0.440911	0.0856897
ENSG00000124749	COL21A1	81578	6	-1	56056590	56394094	-1.90843	1.15262e-05
ENSG00000124762	CDKN1A	1026	6	1	36676460	36687337	0.697667	1.7292e-05
ENSG00000124785	NRN1	51299	6	-1	5997999	6007605	0.430759	0.00674696
ENSG00000124795	DEK	7913	6	-1	18223860	18264548	0.342097	0.0245449
ENSG00000124942	AHNAK	79026	11	-1	62433542	62556235	-0.42056	9.86216e-05
ENSG00000125046	SSUH2	51066	3	-1	8619400	8745040	-0.785761	0.00342289
ENSG00000125246	CLYBL	171425	13	1	99606669	99897134	-0.872454	2.30448e-08
ENSG00000125255	SLC10A2	6555	13	-1	103043998	103066417	-0.415847	0.297618
ENSG00000125378	BMP4	652	14	-1	53949736	53958761	0.404711	0.033756
ENSG00000125430	HS3ST3B1	9953	17	1	14301081	14349404	0.810864	2.43924e-25
ENSG00000125434	SLC25A35	399512	17	-1	8287763	8295400	-0.448635	0.0769507
ENSG00000125462	MIR9-1HG	10485	1	-1	156404250	156456763	-1.76849	7.15143e-08
ENSG00000125637	PSD4	23550	2	1	113157325	113209396	-0.611161	0.0197937
ENSG00000125775	SDCBP2	27111	20	-1	1309909	1329139	-0.54297	0.0612377
ENSG00000125845	BMP2	650	20	1	6767686	6780246	-0.974775	0.0020816
ENSG00000125851	PCSK2	5126	20	1	17226107	17484578	-0.821628	1.14107e-08
ENSG00000125864	BFSP1	631	20	-1	17493905	17569220	0.734597	0.00203517
ENSG00000125869	LAMP5	24141	20	1	9514358	9530524	-1.20767	2.9082e-06
ENSG00000125878	TCF15	6939	20	-1	603797	610398	-0.960003	0.0426027
ENSG00000125965	GDF5	8200	20	-1	35433347	35454746	-0.443948	0.343159
ENSG00000126259	KIRREL2	84063	19	1	35855861	35867136	-1.5552	1.49744e-34
ENSG00000126583	PRKCG	5582	19	1	53879190	53907652	-0.787705	6.93632e-14
ENSG00000126709	IFI6	2537	1	-1	27666064	27672198	-0.373672	0.00655303
ENSG00000126733	DACH2	117154	X	1	86148451	86832604	-1.05619	1.26795e-08
ENSG00000126759	CFP	5199	X	-1	47623172	47630305	-0.539351	0.0433807
ENSG00000126785	RHOJ	57381	14	1	63204114	63293508	-0.469788	0.0170569
ENSG00000126803	HSPA2	3306	14	1	64535905	64546173	-1.40618	1.61184e-15
ENSG00000127084	FGD3	89846	9	1	92947523	93036236	0.50436	0.0166911
ENSG00000127152	BCL11B	64919	14	-1	99169287	99272197	-1.69848	2.95727e-15
ENSG00000127249	ATP13A4	84239	3	-1	193398967	193593111	0.517954	0.140781
ENSG00000127528	KLF2	10365	19	1	16324826	16328685	-1.08426	0.0330851
ENSG00000127561	SYNGR3	9143	16	1	1989660	1994275	-0.412446	1.44117e-05
ENSG00000127578	WFIKKN1	117166	16	1	629239	634117	0.701272	5.32506e-06
ENSG00000127666	TICAM1	148022	19	-1	4815932	4831712	-0.661317	0.141498
ENSG00000128016	ZFP36	7538	19	1	39406847	39409412	-0.544095	0.0588631
ENSG00000128045	RASL11B	65997	4	1	52862317	52866835	-0.770798	0.000268863
ENSG00000128052	KDR	3791	4	-1	55078481	55125595	0.4693	0.640094
ENSG00000128242	GAL3ST1	9514	22	-1	30554635	30574665	-1.38802	0.00758671
ENSG00000128253	RFPL2	10739	22	-1	32190435	32205001	-0.465301	0.424188
ENSG00000128274	A4GALT	53947	22	-1	42692121	42721298	-0.81144	0.242186
ENSG00000128342	LIF	3976	22	-1	30240453	30246759	0.71618	0.00345412
ENSG00000128394	APOBEC3F	200316	22	1	39040604	39055972	0.786946	0.00308823
ENSG00000128482	RNF112	7732	17	1	19411125	19417276	-0.728412	0.00354382
ENSG00000128610	FEZF1	389549	7	-1	122301303	122310691	0.810542	0.190369
ENSG00000128908	INO80	54617	15	-1	40978880	41116280	0.477905	0.23943
ENSG00000129009	ISLR	3671	15	1	74173710	74176872	-2.90944	1.06761e-10
ENSG00000129038	LOXL1	4016	15	1	73925989	73952137	0.519726	9.19608e-06
ENSG00000129151	BBOX1	8424	11	1	27040725	27127809	-2.19862	1.98139e-06
ENSG00000129214	SHBG	6462	17	1	7613946	7633382	0.47791	0.0174089
ENSG00000129474	AJUBA	84962	14	-1	22971177	22982551	0.369074	0.0044721
ENSG00000129675	ARHGEF6	9459	X	-1	136665547	136780932	0.503299	9.47911e-06
ENSG00000129991	TNNI3	7137	19	-1	55151767	55157773	-0.833273	0.048381
ENSG00000129993	CBFA2T3	863	16	-1	88874858	88977207	-0.494449	0.000864684
ENSG00000130203	APOE	348	19	1	44905791	44909393	-0.690093	7.56805e-05
ENSG00000130208	APOC1	341	19	1	44914247	44919349	-0.651827	0.223022
ENSG00000130270	ATP8B3	148229	19	-1	1782075	1812276	-0.345206	0.268454
ENSG00000130294	KIF1A	547	2	-1	240713761	240824293	-0.393993	0.0379194
ENSG00000130303	BST2	684	19	-1	17402939	17405630	-1.22962	0.00147281
ENSG00000130307	USHBP1	83878	19	-1	17249171	17282786	0.493589	0.329657
ENSG00000130477	UNC13A	23025	19	-1	17601328	17688365	-0.407802	0.00067428
ENSG00000130513	GDF15	9518	19	1	18374731	18389176	0.369527	0.284591
ENSG00000130517	PGPEP1	54858	19	1	18340598	18369950	-0.416579	0.0251012
ENSG00000130768	SMPDL3B	27293	1	1	27935000	27959157	-0.649308	0.291646
ENSG00000130787	HIP1R	9026	12	1	122834453	122862961	-0.370133	0.0011706
ENSG00000130827	PLXNA3	55558	X	1	154458281	154477779	-0.441712	2.39862e-05
ENSG00000130830	MPP1	4354	X	-1	154778684	154821007	-0.613278	7.09186e-05
ENSG00000130940	CASZ1	54897	1	-1	10636604	10796650	-0.820771	4.80339e-13
ENSG00000131080	EDA2R	60401	X	-1	66595637	66639298	0.602681	1.8999e-11
ENSG00000131094	C1QL1	10882	17	-1	44959693	44968303	-0.471873	0.00402802
ENSG00000131196	NFATC1	4772	18	1	79395856	79529325	-0.809384	0.00370587
ENSG00000131409	LRRC4B	94030	19	-1	50516892	50568435	-0.572267	0.434304
ENSG00000131747	TOP2A	7153	17	-1	40388525	40417896	0.394366	4.64371e-09
ENSG00000131771	PPP1R1B	84152	17	1	39626740	39636626	-0.460357	0.110901
ENSG00000131831	RAI2	10742	X	-1	17800049	17861337	-0.666014	0.00107262
ENSG00000132205	EMILIN2	84034	18	1	2847006	2916003	0.759854	0.00473106
ENSG00000132297	HHLA1	10086	8	-1	132061486	132111159	-0.423851	0.00439044
ENSG00000132321	IQCA1	79781	2	-1	236324147	236507535	-0.404602	0.438477
ENSG00000132429	POPDC3	64208	6	-1	105157900	105180014	0.537796	0.0267508
ENSG00000132481	TRIM47	91107	17	-1	75874164	75878581	-0.47533	0.204898
ENSG00000132561	MATN2	4147	8	1	97868840	98036724	-0.866521	7.02513e-05
ENSG00000132622	HSPA12B	116835	20	1	3732685	3753111	-0.621056	0.324679
ENSG00000132692	BCAN	63827	1	1	156641390	156659532	-0.435449	0.0705367
ENSG00000133067	LGR6	59352	1	1	202193901	202319781	-2.00273	0.000232926
ENSG00000133110	POSTN	10631	13	-1	37562583	37598844	-1.02109	0.000752736
ENSG00000133115	STOML3	161003	13	-1	38965925	38990859	-2.14781	1.8768e-07
ENSG00000133124	IRS4	8471	X	-1	108732482	108736409	0.99494	6.53452e-08
ENSG00000133424	LARGE1	9215	22	-1	33162226	33922841	-0.53669	3.49249e-08
ENSG00000133640	LRRIQ1	84125	12	1	85036314	85264457	-0.346364	0.00234327
ENSG00000133805	AMPD3	272	11	1	10308313	10507579	0.595837	0.0918655
ENSG00000134198	TSPAN2	10100	1	-1	115048011	115089503	0.645433	5.5035e-09
ENSG00000134259	NGF	4803	1	-1	115285917	115338256	-0.368065	0.560294
ENSG00000134343	ANO3	63982	11	1	26188842	26663289	-0.433159	0.246773
ENSG00000134376	CRB1	23418	1	1	197268204	197478455	0.657933	0.000349397
ENSG00000134516	DOCK2	1794	5	1	169637268	170083382	-0.738324	0.085124
ENSG00000134533	RERG	85004	12	-1	15107783	15348675	-0.773328	0.00673163
ENSG00000134548	SPX	80763	12	1	21526296	21541249	0.353102	0.37236
ENSG00000134595	SOX3	6658	X	-1	140502985	140505069	0.989687	1.18457e-08
ENSG00000134602	STK26	51765	X	1	132023302	132075943	0.589849	1.36688e-10
ENSG00000134668	SPOCD1	90853	1	-1	31790422	31816051	0.787746	0.0719177
ENSG00000134755	DSC2	1824	18	-1	31058840	31102522	0.640612	0.00863647
ENSG00000134802	SLC43A3	29015	11	-1	57406954	57427580	-0.723633	7.06693e-06
ENSG00000134817	APLNR	187	11	-1	57233577	57237235	-0.545068	0.178866
ENSG00000134853	PDGFRA	5156	4	1	54229280	54298245	-1.15517	6.42223e-08
ENSG00000134873	CLDN10	9071	13	1	95433604	95579759	-0.651514	0.0244566
ENSG00000134899	ERCC5	2073	13	1	102845831	102875995	-0.398481	0.107179
ENSG00000135218	CD36	948	7	1	80369575	80679277	-1.3573	0.000887646
ENSG00000135248	FAM71F1	84691	7	1	128709061	128731743	0.372197	0.559598
ENSG00000135253	KCP	375616	7	-1	128862042	128910719	-0.493421	0.0602396
ENSG00000135333	EPHA7	2045	6	-1	93240020	93419559	-0.918097	7.02236e-05
ENSG00000135362	PRR5L	79899	11	1	36296288	36465204	0.358901	0.000583969
ENSG00000135363	LMO2	4005	11	-1	33858576	33892076	-0.672215	0.000470914
ENSG00000135406	PRPH	5630	12	1	49293252	49298686	-1.61963	1.35141e-06
ENSG00000135472	FAIM2	23017	12	-1	49866896	49904217	-0.818022	1.25052e-10
ENSG00000135525	MAP7	9053	6	-1	136342281	136550819	0.614777	2.23479e-05
ENSG00000135605	TEC	7006	4	-1	48135783	48269838	-0.868077	0.0950185
ENSG00000135643	KCNMB4	27345	12	1	70366290	70434292	-0.390848	1.63404e-06
ENSG00000135722	FBXL8	55336	16	1	67159932	67164570	-0.552949	0.270122
ENSG00000135744	AGT	183	1	-1	230702523	230714122	-0.61828	0.323798
ENSG00000135824	RGS8	85397	1	-1	182641816	182684576	-1.23222	2.10799e-45
ENSG00000135838	NPL	80896	1	1	182789293	182830384	0.528544	0.00492502
ENSG00000135926	TMBIM1	64114	2	-1	218274197	218292586	0.38808	0.0845467
ENSG00000135929	CYP27A1	1593	2	1	218781749	218815293	-0.530333	0.0628748
ENSG00000136010	ALDH1L2	160428	12	-1	105019784	105107643	-0.620012	0.00210248
ENSG00000136014	USP44	84101	12	-1	95516560	95551476	0.804069	1.55189e-11
ENSG00000136048	DRAM1	55332	12	1	101877580	102012130	0.70656	3.5623e-09
ENSG00000136297	MMD2	221938	7	-1	4905989	4959213	0.407929	0.348213
ENSG00000136383	ALPK3	57538	15	1	84817356	84873479	-0.658329	0.0208544
ENSG00000136504	KAT7	11143	17	1	49788648	49835026	0.379215	2.6493e-11
ENSG00000136750	GAD2	2572	10	1	26216665	26304558	-1.10997	0.000145964
ENSG00000136869	TLR4	7099	9	1	117704175	117724735	0.749962	0.0717626
ENSG00000136918	WDR38	401551	9	1	124853417	124857890	-0.767441	0.0813369
ENSG00000137101	CD72	971	9	-1	35609979	35646810	-0.524513	0.0610171
ENSG00000137473	TTC29	83894	4	-1	146706638	146945882	-0.883746	0.00658508
ENSG00000137507	LRRC32	2615	11	-1	76657524	76670747	-0.376458	0.400043
ENSG00000137558	PI15	51050	8	1	74824534	74855029	-0.854179	0.0249276
ENSG00000137561	TTPA	7274	8	-1	63048553	63086053	0.669366	0.000769598
ENSG00000137727	ARHGAP20	57569	11	-1	110577042	110713189	-0.944357	0.00368006
ENSG00000137819	PAQR5	54852	15	1	69298912	69407780	-0.341176	0.363285
ENSG00000137843	PAK6	56924	15	1	40217428	40277487	0.412541	0.0546645
ENSG00000137860	SLC28A2	9153	15	1	45252234	45277846	-0.473226	0.183697
ENSG00000137871	ZNF280D	54816	15	-1	56630181	56734086	-0.857692	2.6457e-12
ENSG00000137872	SEMA6D	80031	15	1	47184101	47774228	-0.431967	0.00281198
ENSG00000138080	EMILIN1	11117	2	1	27078615	27086403	-0.566957	0.0032021
ENSG00000138083	SIX3	6496	2	1	44941702	44946071	1.66926	2.74967e-07
ENSG00000138131	LOXL4	84171	10	-1	98247690	98268194	0.893317	4.28454e-08
ENSG00000138136	LBX1	10660	10	-1	101226195	101229794	-0.689722	4.24128e-07
ENSG00000138185	ENTPD1	953	10	1	95711779	95877266	0.414326	0.0445523
ENSG00000138316	ADAMTS14	140766	10	1	70672506	70762441	-0.947244	0.00322243
ENSG00000138356	AOX1	316	2	1	200586014	200677064	-0.526108	0.296012
ENSG00000138395	CDK15	65061	2	1	201790461	201895550	0.690206	0.15704
ENSG00000138496	PARP9	83666	3	-1	122527924	122564577	0.455459	0.00254239
ENSG00000138639	ARHGAP24	83478	4	1	85475150	86002668	-0.920911	9.39312e-05
ENSG00000138646	HERC5	51191	4	1	88457119	88506163	1.06444	6.33977e-15
ENSG00000138678	GPAT3	84803	4	1	83535914	83605875	2.46963	3.10278e-09
ENSG00000138767	CNOT6L	246175	4	-1	77713387	77819615	0.542177	0.00260089
ENSG00000138792	ENPEP	2028	4	1	110365733	110565285	0.97832	3.74555e-16
ENSG00000139155	SLCO1C1	53919	12	1	20695332	20753386	0.647203	0.00844255
ENSG00000139174	PRICKLE1	144165	12	-1	42456757	42590355	-0.985601	0.000135621
ENSG00000139178	C1RL	51279	12	-1	7089587	7109238	-0.966821	2.72827e-07
ENSG00000139194	RBP5	83758	12	-1	7115736	7128889	-0.495009	0.539171
ENSG00000139209	SLC38A4	55089	12	-1	46764761	46832408	0.362061	0.317171
ENSG00000139211	AMIGO2	347902	12	-1	47075707	47079959	-0.578056	0.00874899
ENSG00000139219	COL2A1	1280	12	-1	47972967	48004554	0.46672	0.000683663
ENSG00000139269	INHBE	83729	12	1	57452323	57459280	-0.555653	0.307741
ENSG00000139278	GLIPR1	11010	12	1	75480753	75503863	0.979024	2.2638e-11
ENSG00000139289	PHLDA1	22822	12	-1	76025447	76033932	-0.395056	0.000650243
ENSG00000139292	LGR5	8549	12	1	71439798	71586310	1.20153	1.31881e-10
ENSG00000139318	DUSP6	1848	12	-1	89347235	89352501	0.542005	0.0107351
ENSG00000139329	LUM	4060	12	-1	91102629	91111494	-0.531523	0.0455165
ENSG00000139438	FAM222A	84915	12	1	109713825	109770495	0.346768	0.000444891
ENSG00000139508	SLC46A3	283537	13	-1	28700064	28718970	-0.794932	2.31113e-05
ENSG00000139537	CCDC65	85478	12	1	48904110	48931840	-0.473701	0.0523937
ENSG00000139540	SLC39A5	283375	12	1	56230049	56237846	-0.75427	0.291134
ENSG00000139567	ACVRL1	94	12	1	51906908	51923361	-0.37179	0.523337
ENSG00000139714	MORN3	283385	12	-1	121648742	121672631	-0.698285	1.4516e-05
ENSG00000139734	DIAPH3	81624	13	-1	59665583	60163928	0.368785	0.000125186
ENSG00000139985	ADAM21	8747	14	1	70452174	70459905	-0.434511	0.512073
ENSG00000140092	FBLN5	10516	14	-1	91869412	91947987	-2.76616	3.60205e-14
ENSG00000140323	DISP2	85455	15	1	40358219	40378621	-0.457996	0.000330654
ENSG00000140522	RLBP1	6017	15	-1	89209869	89221614	0.612205	0.340693
ENSG00000140853	NLRC5	84166	16	1	56989485	57083531	-0.372364	0.336544
ENSG00000140859	KIFC3	3801	16	-1	57758217	57863053	-0.375242	5.30294e-05
ENSG00000140873	ADAMTS18	170692	16	-1	77247813	77435034	-0.710661	0.0678732
ENSG00000141052	MYOCD	93649	17	1	12665890	12768949	-0.73112	0.257791
ENSG00000141433	ADCYAP1	116	18	1	904871	912172	-0.818819	1.71017e-08
ENSG00000141527	CARD14	79092	17	1	80169992	80209331	-1.02811	0.0130859
ENSG00000141574	SECTM1	6398	17	-1	82321024	82334074	0.39353	0.367264
ENSG00000141655	TNFRSF11A	8792	18	1	62325287	62391288	0.476347	0.298423
ENSG00000141744	PNMT	5409	17	1	39667981	39670475	1.06943	1.92257e-05
ENSG00000141750	STAC2	342667	17	-1	39210541	39225945	-0.378807	0.117654
ENSG00000142089	IFITM3	10410	11	-1	319676	327537	-0.534401	0.00119488
ENSG00000142233	NTN5	126147	19	-1	48661407	48673081	-0.463774	0.153655
ENSG00000142235	LMTK3	114783	19	-1	48485271	48513935	-0.385416	8.83923e-07
ENSG00000142449	FBN3	84467	19	-1	8065402	8149592	0.491703	0.0166437
ENSG00000142530	FAM71E1	112703	19	-1	50466785	50476848	-0.820634	0.0016299
ENSG00000142549	IGLON5	402665	19	1	51311848	51330354	-2.31528	5.89277e-59
ENSG00000142583	SLC2A5	6518	1	-1	9035106	9088478	-0.663763	0.113432
ENSG00000142611	PRDM16	63976	1	1	3069168	3438621	-0.360439	2.38482e-06
ENSG00000142632	ARHGEF19	128272	1	-1	16197854	16212652	-0.559539	0.0635494
ENSG00000142661	MYOM3	127294	1	-1	24056035	24112135	-0.921323	0.0878002
ENSG00000142765	SYTL1	84958	1	1	27342020	27353937	0.398516	0.00980722
ENSG00000142959	BEST4	266675	1	-1	44783585	44788170	-1.26139	0.00111679
ENSG00000143028	SYPL2	284612	1	1	109466546	109482134	-0.64067	0.0611879
ENSG00000143032	BARHL2	343472	1	-1	90711539	90717302	0.685877	0.0101494
ENSG00000143171	RXRG	6258	1	-1	165400922	165445355	-0.602067	0.0686579
ENSG00000143318	CASQ1	844	1	1	160190575	160201886	-0.597387	0.143373
ENSG00000143320	CRABP2	1382	1	-1	156699606	156705816	0.444382	5.75918e-05
ENSG00000143333	RGS16	6004	1	-1	182598623	182604389	-0.938144	1.46273e-18
ENSG00000143375	CGN	57530	1	1	151510510	151538692	-0.485504	0.00596466
ENSG00000143416	SELENBP1	8991	1	-1	151364304	151372707	0.585204	0.000226733
ENSG00000143816	WNT9A	7483	1	-1	227918656	227947932	-0.884673	7.32488e-10
ENSG00000143847	PPFIA4	8497	1	1	203026498	203078740	-1.2006	8.25606e-10
ENSG00000144229	THSD7B	80731	2	1	136765545	137677718	-1.50706	3.83605e-07
ENSG00000144355	DLX1	1745	2	1	172084740	172089677	-0.989141	0.00672514
ENSG00000144407	PTH2R	5746	2	1	208359714	208854503	-1.21961	0.0179225
ENSG00000144476	ACKR3	57007	2	1	236567787	236582354	0.513887	0.00238239
ENSG00000144596	GRIP2	80852	3	-1	14489107	14556075	0.567407	0.0071845
ENSG00000144642	RBMS3	27303	3	1	28574791	30010391	-0.470858	0.000473009
ENSG00000144681	STAC	6769	3	1	36380344	36548007	0.363657	0.0281158
ENSG00000144810	COL8A1	1295	3	1	99638475	99799226	0.774201	0.000534634
ENSG00000144821	MYH15	22989	3	-1	108380368	108529322	-0.934429	0.0004357
ENSG00000145020	AMT	275	3	-1	49416778	49422685	-0.869606	0.011151
ENSG00000145198	VWA5B2	90113	3	1	184230429	184242329	-0.481433	0.43623
ENSG00000145242	EPHA5	2044	4	-1	65319563	65670495	-0.81187	0.000376764
ENSG00000145247	OCIAD2	132299	4	-1	48885019	48906937	-0.835109	0.00506828
ENSG00000145349	CAMK2D	817	4	-1	113451032	113761927	0.372631	1.15075e-09
ENSG00000145354	CISD2	493856	4	1	102868974	102892807	0.331601	0.115229
ENSG00000145358	DDIT4L	115265	4	-1	100185870	100190782	0.452704	0.141857
ENSG00000145423	SFRP2	6423	4	-1	153780591	153789083	0.453359	5.06307e-07
ENSG00000145491	ROPN1L	83853	5	1	10441524	10472029	-0.368705	0.150172
ENSG00000145536	ADAMTS16	170690	5	1	5140330	5320304	-0.413869	0.21508
ENSG00000145623	OSMR	9180	5	1	38845858	38945596	-1.44828	3.47921e-09
ENSG00000145779	TNFAIP8	25816	5	1	119268692	119399688	0.462884	5.70404e-05
ENSG00000145808	ADAMTS19	171019	5	1	129460281	129738683	0.768735	4.57697e-06
ENSG00000145824	CXCL14	9547	5	-1	135570679	135579279	-0.955732	0.011584
ENSG00000145888	GLRA1	2741	5	-1	151822513	151924851	-1.33306	1.47476e-05
ENSG00000145945	FAM50B	26240	6	1	3849373	3851320	-1.5624	0.0225968
ENSG00000146006	LRRTM2	26045	5	-1	138868921	138875368	0.391543	0.0100171
ENSG00000146013	GFRA3	2676	5	-1	138252380	138274621	-0.838515	0.0456751
ENSG00000146147	MLIP	90523	6	1	53929982	54266280	-2.82884	1.34534e-09
ENSG00000146215	CRIP3	401262	6	-1	43299710	43308826	-0.917633	0.0993829
ENSG00000146376	ARHGAP18	93663	6	-1	129576132	129710177	-0.428407	0.0334312
ENSG00000146426	TIAM2	26230	6	1	154832697	155257723	0.450993	2.80301e-07
ENSG00000146700	SSC4D	136853	7	-1	76389334	76409697	-0.565993	0.119217
ENSG00000147036	LANCL3	347404	X	1	37571569	37684463	-0.436891	0.172517
ENSG00000147041	SYTL5	94122	X	1	38006553	38128819	-0.62269	0.064194
ENSG00000147082	CCNB3	85417	X	1	50202713	50351914	-0.417002	0.1206
ENSG00000147119	CHST7	56548	X	1	46573765	46598496	-0.713073	0.000766056
ENSG00000147465	STAR	6770	8	-1	38142700	38150992	0.546571	0.000583969
ENSG00000147655	RSPO2	340419	8	-1	107899316	108083642	-0.473046	0.0579231
ENSG00000148123	PLPPR1	54886	9	1	101028727	101325135	-0.455275	0.0375898
ENSG00000148175	STOM	2040	9	-1	121338987	121370304	-0.575806	0.00165173
ENSG00000148200	NR6A1	2649	9	-1	124517275	124771311	0.700239	2.61461e-11
ENSG00000148400	NOTCH1	4851	9	-1	136494433	136546048	0.339773	0.488154
ENSG00000148482	SLC39A12	221074	10	1	17951839	18043292	-0.702097	0.203329
ENSG00000148600	CDHR1	92211	10	1	84194537	84219621	0.919864	0.0147297
ENSG00000148671	ADIRF	10974	10	1	86968432	86983934	-0.74321	0.178336
ENSG00000148680	HTR7	3363	10	-1	90740823	90858039	-0.610831	0.290538
ENSG00000148848	ADAM12	8038	10	-1	126012381	126388455	-0.823145	5.01939e-06
ENSG00000148942	SLC5A12	159963	11	-1	26667020	26723427	0.545215	1.63638e-05
ENSG00000149090	PAMR1	25891	11	-1	35431823	35530300	-0.530827	0.0174006
ENSG00000149150	SLC43A1	8501	11	-1	57484534	57515780	-0.453704	0.0129898
ENSG00000149218	ENDOD1	23052	11	1	95089846	95132645	0.73231	3.59568e-10
ENSG00000149256	TENM4	26011	11	-1	78652829	79441030	0.35078	0.0151339
ENSG00000149295	DRD2	1813	11	-1	113409605	113475691	-0.613553	0.000944114
ENSG00000149380	P4HA3	283208	11	-1	74235801	74311640	-0.809452	0.100327
ENSG00000149451	ADAM33	80332	20	-1	3667965	3682246	-0.336205	0.519409
ENSG00000149527	PLCH2	9651	1	1	2425980	2505532	-0.410811	0.685783
ENSG00000149534	MS4A2	2206	11	1	60088261	60098467	-0.333431	0.620918
ENSG00000149571	KIRREL3	84623	11	-1	126423358	127003460	-0.786512	5.50016e-05
ENSG00000149591	TAGLN	6876	11	1	117199370	117207464	0.380306	0.197522
ENSG00000149596	JPH2	57158	20	-1	44106590	44187188	0.421707	0.201132
ENSG00000149635	OCSTAMP	128506	20	-1	46540946	46550654	0.801216	0.00244615
ENSG00000149798	CDC42EP2	10435	11	1	65314866	65322417	-0.927495	0.0265811
ENSG00000150244	TRIM48	79097	11	1	55262155	55271114	1.79234	5.07795e-06
ENSG00000150275	PCDH15	65217	10	-1	53802771	55627942	0.388263	0.0369196
ENSG00000150361	KLHL1	57626	13	-1	69700594	70108493	-0.421953	0.00480085
ENSG00000150456	EEF1AKMT1	221143	13	-1	20728731	20773961	-0.372369	0.00196735
ENSG00000150556	LYPD6B	130576	2	1	149038107	149215262	0.418029	0.358072
ENSG00000150672	DLG2	1740	11	-1	83455012	85627922	1.0692	3.4259e-19
ENSG00000150687	PRSS23	11098	11	1	86791059	86952910	0.410381	0.00545604
ENSG00000150873	C2orf50	130813	2	1	11133128	11151317	-0.693102	0.00474803
ENSG00000150907	FOXO1	2308	13	-1	40555667	40666641	0.534941	6.46322e-06
ENSG00000151006	PRSS53	339105	16	-1	31083425	31089628	-0.758716	1.77451e-07
ENSG00000151025	GPR158	57512	10	1	25174802	25602229	-0.450264	0.441471
ENSG00000151364	KCTD14	65987	11	-1	78015715	78046191	-0.408882	0.104332
ENSG00000151615	POU4F2	5458	4	1	146638893	146642474	-0.7803	0.000372828
ENSG00000151812	SLC35F4	341880	14	-1	57563920	57982194	-0.402403	0.22995
ENSG00000151834	GABRA2	2555	4	-1	46243548	46475230	-0.688337	0.052736
ENSG00000152128	TMEM163	81615	2	-1	134455759	134719000	-0.726144	4.5527e-08
ENSG00000152137	HSPB8	26353	12	1	119171555	119224855	-0.339049	0.0189747
ENSG00000152192	POU4F1	5457	13	-1	78598362	78603552	-0.480561	0.00925158
ENSG00000152292	SH2D6	284948	2	1	85418931	85437029	-0.77955	0.114284
ENSG00000152580	IGSF10	285313	3	-1	151425384	151458709	-0.920328	0.0366369
ENSG00000152583	SPARCL1	8404	4	-1	87473335	87531061	-1.01882	0.000573955
ENSG00000152784	PRDM8	56978	4	1	80183879	80204329	0.632105	3.50731e-06
ENSG00000152804	HHEX	3087	10	1	92689955	92695647	-0.591092	0.399127
ENSG00000152822	GRM1	2911	6	1	146027646	146437601	-1.31753	3.64507e-17
ENSG00000152910	CNTNAP4	85445	16	1	76277278	76560757	0.342808	0.131452
ENSG00000153162	BMP6	654	6	1	7726099	7881728	-0.793984	0.00443228
ENSG00000153234	NR4A2	4929	2	-1	156324437	156342348	-0.668069	0.0292582
ENSG00000153237	CCDC148	130940	2	-1	158171073	158456753	-0.339043	0.112178
ENSG00000153266	FEZF2	55079	3	-1	62369681	62374324	-0.766706	0.228189
ENSG00000153283	CD96	10225	3	1	111292719	111665750	-0.56255	0.0907719
ENSG00000153714	LURAP1L	286343	9	1	12775020	12823060	0.404833	0.130753
ENSG00000153814	JAZF1	221895	7	-1	27830573	28180795	-0.358515	0.00121888
ENSG00000153976	HS3ST3A1	9955	17	-1	13494032	13601929	0.661408	1.34367e-06
ENSG00000154065	ANKRD29	147463	18	-1	23598926	23662911	-1.10952	0.000119252
ENSG00000154099	DNAAF1	123872	16	1	84145287	84178767	-1.34596	5.87705e-11
ENSG00000154118	JPH3	57338	16	1	87601835	87698156	-0.354996	0.00544956
ENSG00000154134	ROBO3	64221	11	1	124865432	124881471	-1.16952	3.88576e-12
ENSG00000154162	CDH12	1010	5	-1	21750673	22853344	-0.527307	0.12877
ENSG00000154188	ANGPT1	284	8	-1	107249482	107498055	-0.627203	0.00396928
ENSG00000154269	ENPP3	5169	6	1	131628442	131747418	-0.399184	0.497833
ENSG00000154274	C4orf19	55286	4	1	37453925	37623495	-1.40731	3.06684e-10
ENSG00000154330	PGM5	5239	9	1	68328308	68531061	1.2201	6.44866e-05
ENSG00000154529	CNTNAP3B	728577	9	-1	41890314	42129510	-0.745489	6.7684e-07
ENSG00000154553	PDLIM3	27295	4	-1	185500660	185535507	0.708793	2.73861e-07
ENSG00000154646	TMPRSS15	5651	21	-1	18269116	18485879	-2.19979	1.72023e-06
ENSG00000154655	L3MBTL4	91133	18	-1	5954706	6415237	0.372642	0.297334
ENSG00000154678	PDE1C	5137	7	-1	31751179	32428131	-0.617585	0.00200726
ENSG00000154760	SLFN13	146857	17	-1	35435096	35448837	0.347201	0.257372
ENSG00000154764	WNT7A	7476	3	-1	13816258	13880071	0.837543	6.22898e-10
ENSG00000154914	USP43	124739	17	1	9644698	9729687	-0.848868	9.31295e-09
ENSG00000154930	ACSS1	84532	20	-1	25006230	25058980	0.926061	1.55442e-09
ENSG00000154975	CA10	56934	17	-1	51630313	52160017	-0.68058	0.00201153
ENSG00000155011	DKK2	27123	4	-1	106921802	107283806	-1.10973	0.00212453
ENSG00000155026	RSPH10B	222967	7	-1	5925550	5970683	-0.548543	0.157332
ENSG00000155428	TRIM74	378108	7	-1	72959485	72969466	-1.05667	0.00439632
ENSG00000155465	SLC7A7	9056	14	-1	22773222	22829820	-0.410472	0.276717
ENSG00000155530	LRGUK	136332	7	1	134127299	134264591	-0.612788	0.00346388
ENSG00000155749	FLACC1	130540	2	-1	201288271	201357398	-0.540776	0.266993
ENSG00000155760	FZD7	8324	2	1	202034587	202038445	0.47387	2.6439e-16
ENSG00000155846	PPARGC1B	133522	5	1	149730298	149855022	-0.972923	9.18558e-11
ENSG00000155897	ADCY8	114	8	-1	130780301	131040909	-2.47047	4.07069e-15
ENSG00000156042	CFAP70	118491	10	-1	73253759	73358859	-0.524738	0.000176898
ENSG00000156049	GNA14	9630	9	-1	77423079	77648322	-0.683334	0.148115
ENSG00000156395	SORCS3	22986	10	1	104641290	105265242	-0.330265	0.115587
ENSG00000156466	GDF6	392255	8	-1	96142333	96160806	-0.344546	0.199828
ENSG00000156509	FBXO43	286151	8	-1	100133351	100145817	-0.553076	0.0632158
ENSG00000156564	LRFN2	57497	6	-1	40391591	40587364	-0.972341	0.00474803
ENSG00000156968	MPV17L	255027	16	1	15395754	15413271	-0.580921	0.133921
ENSG00000157045	NTAN1	123803	16	-1	15037854	15056079	-0.481336	0.527436
ENSG00000157064	NMNAT2	23057	1	-1	183248237	183418380	-0.687723	0.00427544
ENSG00000157087	ATP2B2	491	3	-1	10324023	10708007	-0.457695	0.402002
ENSG00000157150	TIMP4	7079	3	-1	12153068	12158912	0.719085	0.0626064
ENSG00000157152	SYN2	6854	3	1	12004388	12192032	-0.506018	0.00634671
ENSG00000157168	NRG1	3084	8	1	31639222	32855666	-0.410994	0.0442057
ENSG00000157303	SUSD3	203328	9	1	93058688	93085133	-0.829343	0.178016
ENSG00000157322	CLEC18A	348174	16	1	69950705	69964452	0.368506	0.0883615
ENSG00000157343	ARMC12	221481	6	1	35737032	35749079	-0.388431	0.0969615
ENSG00000157368	IL34	146433	16	1	70579895	70660682	-0.649097	0.00344965
ENSG00000157404	KIT	3815	4	1	54657918	54740715	-0.43078	4.55965e-07
ENSG00000157765	SLC34A2	10568	4	1	25648011	25678748	-2.23105	3.25165e-09
ENSG00000157782	CABP1	9478	12	1	120640552	120667324	-0.47823	0.0296579
ENSG00000157856	DRC1	92749	2	1	26401920	26456711	-0.826228	9.72653e-06
ENSG00000158055	GRHL3	57822	1	1	24319357	24364482	-0.699309	0.0176484
ENSG00000158077	NLRP14	338323	11	1	7020479	7071526	-0.342488	0.555437
ENSG00000158125	XDH	7498	2	-1	31334321	31414742	-0.51489	0.249406
ENSG00000158201	ABHD3	171586	18	-1	21650901	21704780	0.579292	1.14176e-12
ENSG00000158220	ESYT3	83850	3	1	138434586	138481686	-0.419993	0.183873
ENSG00000158234	FAIM	55179	3	1	138608606	138633376	0.372253	0.0160327
ENSG00000158246	TENT5B	115572	1	-1	27005020	27012850	-0.414679	0.113504
ENSG00000158258	CLSTN2	64084	3	1	139935185	140577397	-0.831249	2.36185e-07
ENSG00000158458	NRG2	9542	5	-1	139846779	140043299	-1.65683	4.27559e-07
ENSG00000158571	PFKFB1	5207	X	-1	54932961	54998534	-0.590868	0.206324
ENSG00000158813	EDA	1896	X	1	69616067	70039472	-0.419968	0.000104
ENSG00000158816	VWA5B1	127731	1	1	20290919	20354894	-0.482442	0.0304733
ENSG00000158887	MPZ	4359	1	-1	161304735	161309968	0.466356	0.31115
ENSG00000158901	WFDC8	90199	20	-1	45551153	45579326	-0.89894	0.112435
ENSG00000158955	WNT9B	7484	17	1	46833201	46886730	-0.682323	1.33206e-05
ENSG00000159176	CSRP1	1465	1	-1	201483530	201509456	-0.671735	0.0016223
ENSG00000159212	CLIC6	54102	21	1	34668994	34718227	1.88857	9.93288e-09
ENSG00000159251	ACTC1	70	15	-1	34790230	34795549	1.83164	7.0551e-08
ENSG00000159403	C1R	715	12	-1	7080214	7092540	-0.370833	0.7145
ENSG00000159625	DRC7	84229	16	1	57694793	57731805	-1.04918	0.00341867
ENSG00000159648	TEPP	374739	16	1	57976435	57988116	-0.877731	0.000944114
ENSG00000159753	CARMIL2	146206	16	1	67644988	67657569	-0.462059	0.021183
ENSG00000159871	LYPD5	284348	19	-1	43785874	43827206	-0.486367	0.379449
ENSG00000159958	TNFRSF13C	115650	22	-1	41922032	41926806	-0.375924	0.0013725
ENSG00000160097	FNDC5	252995	1	-1	32862268	32872482	-0.483436	0.0201187
ENSG00000160188	RSPH1	89765	21	-1	42472486	42496246	-1.05745	2.05452e-07
ENSG00000160284	SPATC1L	84221	21	-1	46161148	46184476	-2.64526	2.74563e-36
ENSG00000160703	NLRX1	79671	11	1	119166568	119184016	-0.460478	0.0270016
ENSG00000160801	PTH1R	5745	3	1	46877721	46903799	-0.409789	0.050656
ENSG00000160867	FGFR4	2264	5	1	177086905	177098144	-0.425649	0.024588
ENSG00000161082	CELF5	60680	19	1	3224661	3297076	-0.44192	0.000660631
ENSG00000161243	FBXO27	126433	19	-1	38990714	39032785	-0.515343	0.0170551
ENSG00000161267	BDH1	622	3	-1	197509783	197573323	-0.855041	0.000924766
ENSG00000161381	PLXDC1	57125	17	-1	39063313	39154394	-0.3425	0.433204
ENSG00000161860	SYCE2	256126	19	-1	12898786	12919293	0.365537	0.180912
ENSG00000161896	IP6K3	117283	6	-1	33721662	33746905	1.08623	0.0758655
ENSG00000162068	NTN3	4917	16	1	2471297	2474145	0.656729	2.08588e-05
ENSG00000162174	ASRGL1	80150	11	1	62337448	62393412	-0.339747	3.12712e-06
ENSG00000162188	GNG3	2785	11	1	62707676	62709201	-0.553982	2.26365e-07
ENSG00000162374	ELAVL4	1996	1	1	50024029	50203772	-0.459649	0.00262195
ENSG00000162433	AK4	205	1	1	65147549	65232145	0.794907	1.16273e-06
ENSG00000162456	KNCN	148930	1	-1	46545641	46551647	-0.545473	0.262211
ENSG00000162490	DRAXIN	374946	1	1	11691710	11725857	-0.605661	2.20993e-08
ENSG00000162520	SYNC	81493	1	-1	32679906	32703596	-0.379907	0.211161
ENSG00000162526	TSSK3	81629	1	1	32351521	32364312	-0.446721	0.398222
ENSG00000162543	UBXN10	127733	1	1	20186096	20196050	-0.664599	2.08633e-06
ENSG00000162551	ALPL	249	1	1	21509397	21578410	0.462546	2.19596e-06
ENSG00000162552	WNT4	54361	1	-1	22117313	22143969	0.424386	0.0362499
ENSG00000162576	MXRA8	54587	1	-1	1352689	1361777	-0.976154	4.01203e-05
ENSG00000162599	NFIA	4774	1	1	60865259	61462788	-1.77673	1.42178e-20
ENSG00000162614	NEXN	91624	1	1	77888513	77943895	0.559844	7.61326e-09
ENSG00000162654	GBP4	115361	1	-1	89181144	89198942	-0.392565	0.354929
ENSG00000162670	BRINP3	339479	1	-1	190097658	190478404	-0.714415	0.0409408
ENSG00000162692	VCAM1	7412	1	1	100719742	100739045	0.722185	2.00097e-05
ENSG00000162733	DDR2	4921	1	1	162631373	162787405	-0.348318	0.0696133
ENSG00000162734	PEA15	8682	1	1	160205380	160215376	-0.554893	7.8535e-07
ENSG00000162753	SLC9C2	284525	1	-1	173500460	173603072	-1.15651	0.0344177
ENSG00000162775	RBM15	64783	1	1	110338506	110346681	0.455421	0.235414
ENSG00000162873	KLHDC8A	55220	1	-1	205336061	205357090	0.438489	0.0016395
ENSG00000162931	TRIM17	51127	1	-1	228407935	228416861	-0.887736	0.087991
ENSG00000162975	KCNF1	3754	2	1	10911934	10914225	0.711079	0.000763837
ENSG00000162989	KCNJ3	3760	2	1	154697855	154858354	1.10236	8.44134e-05
ENSG00000163032	VSNL1	7447	2	1	17539126	17657018	-0.480269	0.0949267
ENSG00000163046	ANKRD30BL	554226	2	-1	132147591	132257969	-0.771368	0.15533
ENSG00000163064	EN1	2019	2	-1	118842171	118847648	0.360103	0.0449123
ENSG00000163071	SPATA18	132671	4	1	52051304	52097299	1.38408	2.94037e-31
ENSG00000163082	SGPP2	130367	2	1	222424543	222562621	-0.59136	0.0106287
ENSG00000163083	INHBB	3625	2	1	120346136	120351803	-1.05385	1.09513e-12
ENSG00000163132	MSX1	4487	4	1	4859665	4863936	-0.901574	5.47757e-25
ENSG00000163191	S100A11	6282	1	-1	152032506	152047907	-1.96106	1.57262e-17
ENSG00000163235	TGFA	7039	2	-1	70447284	70554193	0.885636	0.0185865
ENSG00000163285	GABRG1	2565	4	-1	46035769	46124054	-0.739264	0.0730267
ENSG00000163359	COL6A3	1293	2	-1	237324003	237414207	-0.633407	8.80574e-05
ENSG00000163362	INAVA	55765	1	1	200891048	200915742	0.339137	2.68553e-05
ENSG00000163431	LMOD1	25802	1	-1	201896456	201946588	0.709417	5.3022e-08
ENSG00000163520	FBLN2	2199	3	1	13549125	13638422	-0.757552	2.01057e-07
ENSG00000163531	NFASC	23114	1	1	204828651	205022822	-0.550814	4.54845e-08
ENSG00000163624	CDS1	1040	4	1	84583127	84651334	-0.872319	6.05685e-10
ENSG00000163638	ADAMTS9	56999	3	-1	64515654	64688000	-0.708719	8.35883e-05
ENSG00000163701	IL17RE	132014	3	1	9902612	9916402	-0.626975	0.0124448
ENSG00000163803	PLB1	151056	2	1	28457145	28644142	-0.798597	0.0193662
ENSG00000163806	SPDYA	245711	2	1	28782517	28850611	-0.480457	0.388515
ENSG00000163814	CDCP1	64866	3	-1	45082277	45146422	0.658183	0.032311
ENSG00000163815	CLEC3B	7123	3	1	45001548	45036071	-0.467078	0.484542
ENSG00000163840	DTX3L	151636	3	1	122564338	122575203	0.418521	0.00148338
ENSG00000163898	LIPH	200879	3	-1	185506262	185552588	-0.520406	0.154263
ENSG00000163975	MELTF	4241	3	-1	196988621	197029817	0.361257	0.214955
ENSG00000164076	CAMKV	79012	3	-1	49857988	49869935	0.464488	0.000820538
ENSG00000164124	TMEM144	55314	4	1	158201604	158255416	1.28045	0.00682326
ENSG00000164142	FAM160A1	729830	4	1	151409176	151670503	-0.378177	0.295126
ENSG00000164181	ELOVL7	79993	5	-1	60751791	60844274	0.354714	0.187597
ENSG00000164185	ZNF474	133923	5	1	122129546	122153569	-0.37699	0.221257
ENSG00000164236	ANKRD33B	651746	5	1	10564070	10657816	0.646754	3.68412e-06
ENSG00000164241	C5orf63	401207	5	-1	127042558	127073492	0.34964	7.04837e-05
ENSG00000164308	ERAP2	64167	5	1	96875986	96919703	-0.636312	0.0215184
ENSG00000164318	EGFLAM	133584	5	1	38258409	38465480	-1.99576	1.6768e-09
ENSG00000164418	GRIK2	2898	6	1	101181257	102070083	0.492326	0.00140432
ENSG00000164438	TLX3	30012	5	1	171309248	171312139	-1.20701	4.28424e-05
ENSG00000164543	STK17A	9263	7	1	43582758	43650713	0.430621	0.00168403
ENSG00000164588	HCN1	348980	5	-1	45254948	45696498	0.426545	0.378994
ENSG00000164620	RELL2	285613	5	1	141636950	141641064	-0.382742	0.010515
ENSG00000164626	KCNK5	8645	6	-1	39188971	39229475	-0.33994	0.23396
ENSG00000164647	STEAP1	26872	7	1	90154456	90164829	0.917878	2.16451e-07
ENSG00000164692	COL1A2	1278	7	1	94394895	94431227	-1.30003	3.50334e-10
ENSG00000164694	FNDC1	84624	6	1	159169400	159272108	-1.16763	0.0427927
ENSG00000164742	ADCY1	107	7	1	45574140	45723116	-0.423439	0.00822968
ENSG00000164746	C7orf57	136288	7	1	48035511	48061304	-1.09427	0.0152107
ENSG00000164749	HNF4G	3174	8	1	75407914	75566834	0.660539	0.00581904
ENSG00000164823	OSGIN2	734	8	1	89901849	89927888	0.482441	0.0131196
ENSG00000164849	GPR146	115330	7	1	1044546	1059261	-0.570643	0.196245
ENSG00000164853	UNCX	340260	7	1	1232872	1237326	-0.859904	2.37311e-06
ENSG00000164946	FREM1	158326	9	-1	14737152	14910995	-0.741902	0.000871555
ENSG00000165061	ZMAT4	79698	8	-1	40530590	40897833	-0.465112	0.021488
ENSG00000165072	MAMDC2	256691	9	1	70043848	70226972	0.793715	0.000538218
ENSG00000165215	CLDN3	1365	7	-1	73768997	73770270	-0.405878	0.428504
ENSG00000165233	CARD19	84270	9	1	93096217	93113283	-0.374871	0.00959709
ENSG00000165309	ARMC3	219681	10	1	22928024	23038523	-0.639978	1.82979e-05
ENSG00000165379	LRFN5	145581	14	1	41607570	41904549	-0.750774	6.87246e-05
ENSG00000165553	NGB	58157	14	-1	77265483	77271312	-0.812773	0.00469653
ENSG00000165566	AMER2	219287	13	-1	25161684	25172288	-0.485087	1.97335e-06
ENSG00000165617	DACT1	51339	14	1	58633967	58648321	-0.384363	0.00517314
ENSG00000165655	ZNF503	84858	10	-1	75397830	75401764	-0.563897	6.38838e-08
ENSG00000165695	AK8	158067	9	-1	132725578	132878777	-0.691603	0.000280947
ENSG00000165757	JCAD	57608	10	-1	30012803	30115494	-0.364937	0.0382611
ENSG00000165905	LARGE2	120071	11	1	45921621	45929096	0.45518	0.446803
ENSG00000165966	PDZRN4	29951	12	1	41188320	41574745	-0.360387	0.235501
ENSG00000165973	NELL1	4745	11	1	20669551	21575686	-1.03702	1.54484e-07
ENSG00000165985	C1QL3	389941	10	-1	16513734	16521879	-1.04969	0.00251012
ENSG00000166111	SVOP	55530	12	-1	108907741	109021068	-0.509759	0.000763837
ENSG00000166148	AVPR1A	552	12	-1	63142759	63151201	-0.603476	0.0729423
ENSG00000166250	CLMP	79827	11	-1	123069872	123195248	-0.711672	0.00149725
ENSG00000166265	CYYR1	116159	21	-1	26466209	26573286	0.47579	0.000470473
ENSG00000166292	TMEM100	55273	17	-1	55719627	55732121	0.611073	0.00250102
ENSG00000166323	C11orf65	160140	11	-1	108308519	108467531	0.6617	0.0155922
ENSG00000166426	CRABP1	1381	15	1	78340353	78348225	-0.840035	2.5858e-11
ENSG00000166450	PRTG	283659	15	-1	55611544	55743152	0.339699	0.00998165
ENSG00000166473	PKD1L2	114780	16	-1	81100875	81220370	-0.382348	0.333321
ENSG00000166482	MFAP4	4239	17	-1	19383442	19387190	-2.1106	5.65546e-14
ENSG00000166501	PRKCB	5579	16	1	23835983	24220611	-1.99397	5.29013e-09
ENSG00000166582	CENPV	201161	17	-1	16342534	16353656	-0.378651	0.00137093
ENSG00000166592	RRAD	6236	16	-1	66921679	66925536	0.974289	0.000273415
ENSG00000166596	CFAP52	146845	17	1	9576627	9643447	-1.17268	0.00136417
ENSG00000166664	CHRFAM7A	89832	15	-1	30360566	30393849	0.663756	0.0143725
ENSG00000166707	ZCCHC18	644353	X	1	104112131	104115842	-0.472309	0.00607817
ENSG00000166793	YPEL4	219539	11	-1	57645087	57649944	-0.385967	0.0341291
ENSG00000166816	LDHD	197257	16	-1	75111860	75116780	-1.08044	0.033756
ENSG00000166840	GLYATL1	92292	11	1	58905398	59043527	0.4946	0.305047
ENSG00000166897	ELFN2	114794	22	-1	37367960	37427479	-1.15424	3.56209e-13
ENSG00000166922	SCG5	6447	15	1	32641676	32697098	-0.746081	0.140309
ENSG00000167011	NAT16	375607	7	-1	101170496	101180293	-0.513677	0.0208295
ENSG00000167244	IGF2	3481	11	-1	2129112	2141238	-0.677667	0.00647339
ENSG00000167281	RBFOX3	146713	17	-1	79089345	79516148	-1.34012	2.55553e-12
ENSG00000167306	MYO5B	4645	18	-1	49822789	50195147	-0.595813	0.0389437
ENSG00000167414	GNG8	94235	19	-1	46634076	46634685	-0.403061	0.341412
ENSG00000167513	CDT1	81620	16	1	88803789	88809258	0.381675	1.30817e-05
ENSG00000167588	GPD1	2819	12	1	50103982	50111313	-0.6336	0.291794
ENSG00000167615	LENG8	114823	19	1	54448887	54462016	-0.376097	0.00330069
ENSG00000167642	SPINT2	10653	19	1	38244035	38292615	-0.80093	4.39497e-07
ENSG00000167723	TRPV3	162514	17	-1	3510502	3557812	-0.382673	0.00178154
ENSG00000167779	IGFBP6	3489	12	1	53097436	53102345	-0.431154	0.163608
ENSG00000167994	RAB3IL1	5866	11	-1	61897301	61920269	-0.619782	0.00458905
ENSG00000168000	BSCL2	26580	11	-1	62690275	62709845	-0.380703	0.000232788
ENSG00000168032	ENTPD3	956	3	1	40387184	40428744	-0.823474	0.132163
ENSG00000168143	FAM83B	222584	6	1	54846771	54945099	0.33492	0.51474
ENSG00000168209	DDIT4	54541	10	1	72273924	72276036	-0.386101	0.0194614
ENSG00000168421	RHOH	399	4	1	40191053	40246967	0.802632	0.00622328
ENSG00000168505	GBX2	2637	2	-1	236165236	236168386	-0.342113	0.00193951
ENSG00000168542	COL3A1	1281	2	1	188974373	189012746	-0.897524	0.000294601
ENSG00000168621	GDNF	2668	5	-1	37812677	37840041	1.60137	3.60292e-10
ENSG00000168646	AXIN2	8313	17	-1	65528563	65561648	-0.666965	2.50453e-24
ENSG00000168658	VWA3B	200403	2	1	98087116	98313299	-2.19508	0.000306391
ENSG00000168675	LDLRAD4	753	18	1	13217498	13652755	-0.442992	0.00455526
ENSG00000168743	NPNT	255743	4	1	105894775	106004027	0.574905	0.0302187
ENSG00000168754	FAM178B	51252	2	-1	96875882	96986580	-0.355536	0.499772
ENSG00000168772	CXXC4	80319	4	-1	104468308	104494901	0.485821	1.15106e-07
ENSG00000168811	IL12A	3592	3	1	159988835	159996019	-0.683722	0.0310283
ENSG00000168824	NSG1	27065	4	1	4348140	4419058	-0.348877	4.35938e-07
ENSG00000168843	FSTL5	56884	4	-1	161383897	162164004	-0.472195	0.00332867
ENSG00000168874	ATOH8	84913	2	1	85751344	85791383	-0.809033	3.24581e-06
ENSG00000168899	VAMP5	10791	2	1	85584431	85593406	-2.11451	3.9517e-11
ENSG00000168952	STXBP6	29091	14	-1	24809656	25050297	0.580675	9.83347e-06
ENSG00000168959	GRM5	2915	11	-1	88504576	89065945	-0.851823	3.89259e-05
ENSG00000168993	CPLX1	10815	4	-1	784957	826129	-0.3626	0.0114935
ENSG00000168994	PXDC1	221749	6	-1	3722614	3751713	-0.447111	0.000664891
ENSG00000169085	VXN	254778	8	1	66493520	66518524	0.699496	8.7456e-07
ENSG00000169129	AFAP1L2	84632	10	-1	114294824	114404756	-0.48979	0.005746
ENSG00000169213	RAB3B	5865	1	-1	51907956	51990700	-0.781825	2.48581e-06
ENSG00000169247	SH3TC2	79628	5	-1	148923639	149063163	0.519395	9.70365e-06
ENSG00000169291	SHE	126669	1	-1	154469772	154502412	-1.12094	1.13214e-05
ENSG00000169418	NPR1	4881	1	1	153678688	153693992	-0.339403	0.603621
ENSG00000169499	PLEKHA2	59339	8	1	38901235	38973912	0.857736	6.16556e-14
ENSG00000169758	TMEM266	123591	15	1	76059958	76229121	-0.452737	0.0167627
ENSG00000169836	TACR3	6870	4	-1	103586031	103719985	0.896103	3.46872e-05
ENSG00000169933	FRMPD4	9758	X	1	11822423	12724523	-0.902273	0.0786039
ENSG00000169955	ZNF747	65988	16	-1	30530367	30535347	-0.409408	0.0275921
ENSG00000169962	TAS1R3	83756	1	1	1331280	1335314	-0.483424	0.0251595
ENSG00000170006	TMEM154	201799	4	-1	152618628	152680012	0.501752	0.143844
ENSG00000170011	MYRIP	25924	3	1	39808914	40260321	-1.18689	0.00210248
ENSG00000170075	GPR37L1	9283	1	1	202122917	202133592	-0.362247	0.363801
ENSG00000170091	NSG2	51617	5	1	174045706	174243501	-0.56391	0.000491893
ENSG00000170370	EMX2	2018	10	1	117542445	117549546	0.871131	0.166635
ENSG00000170379	TCAF2	285966	7	1	143620952	143730409	-0.386074	0.033756
ENSG00000170419	VSTM2A	222008	7	1	54542325	54571080	-0.438456	0.0499834
ENSG00000170421	KRT8	3856	12	-1	52897187	52949954	-2.10343	2.11438e-12
ENSG00000170430	MGMT	4255	10	1	129467190	129770983	-0.721938	0.000737158
ENSG00000170439	METTL7B	196410	12	1	55681678	55684611	-0.743911	0.198691
ENSG00000170458	CD14	929	5	-1	140631728	140633701	-0.48948	0.159491
ENSG00000170542	SERPINB9	5272	6	-1	2887270	2903309	0.821341	2.86809e-07
ENSG00000170545	SMAGP	57228	12	-1	51244558	51270415	0.446861	0.10872
ENSG00000170577	SIX2	10736	2	-1	45005182	45009452	-0.504855	0.162693
ENSG00000170631	ZNF16	7564	8	-1	144930358	144950888	-0.389113	0.237397
ENSG00000170703	TTLL6	284076	17	-1	48762235	48817214	-0.763945	0.197693
ENSG00000170955	CAVIN3	112464	11	-1	6318946	6320532	-0.585724	0.272601
ENSG00000170989	S1PR1	1901	1	1	101236865	101243713	0.544115	3.39998e-05
ENSG00000171056	SOX7	83595	8	-1	10723768	10730511	0.377245	0.648964
ENSG00000171189	GRIK1	2897	21	-1	29536933	29940033	-0.410111	0.0627066
ENSG00000171243	SOSTDC1	25928	7	-1	16461481	16530580	-0.357623	0.0070583
ENSG00000171246	NPTX1	4884	17	-1	80466834	80477843	-0.673938	0.000994569
ENSG00000171346	KRT15	3866	17	-1	41513745	41522529	-0.341249	0.409132
ENSG00000171357	LURAP1	541468	1	1	46203334	46221256	0.376147	0.0456211
ENSG00000171408	PDE7B	27115	6	1	135851701	136195574	-0.422133	0.171946
ENSG00000171435	KSR2	283455	12	-1	117453012	117968990	-0.748735	0.000240958
ENSG00000171476	HOPX	84525	4	-1	56647988	56681899	0.69126	0.132947
ENSG00000171517	LPAR3	23566	1	-1	84811602	84893206	-0.580486	0.103831
ENSG00000171551	ECEL1	9427	2	-1	232479827	232487834	-1.23363	2.72895e-24
ENSG00000171724	VAT1L	57687	16	1	77788564	77980107	0.346532	8.63867e-05
ENSG00000171848	RRM2	6241	2	1	10120698	10211725	0.545664	0.000656048
ENSG00000171873	ADRA1D	146	20	-1	4220630	4249287	0.698488	0.0291723
ENSG00000171877	FRMD5	84978	15	-1	43870761	44195271	0.355087	3.15916e-10
ENSG00000171956	FOXB1	27023	15	1	60004234	60061730	0.949246	3.3097e-18
ENSG00000172000	ZNF556	80032	19	1	2867335	2883445	-0.381241	0.0222581
ENSG00000172005	MAL	4118	2	1	95025677	95053992	0.556568	0.0148605
ENSG00000172159	FRMD3	257019	9	-1	83242990	83538546	-0.556853	0.0478893
ENSG00000172183	ISG20	3669	15	1	88636153	88656483	0.586902	0.197734
ENSG00000172197	MBOAT1	154141	6	-1	20099684	20212469	0.418542	3.96233e-05
ENSG00000172243	CLEC7A	64581	12	-1	10116777	10130258	-0.349557	0.326539
ENSG00000172260	NEGR1	257194	1	-1	71395943	72282539	0.417583	0.00303325
ENSG00000172425	TTC36	143941	11	1	118527472	118531197	-0.514047	0.237612
ENSG00000172426	RSPH9	221421	6	1	43645036	43672600	-0.997583	1.87581e-07
ENSG00000172482	AGXT	189	2	1	240868824	240880502	-0.340719	0.559046
ENSG00000172638	EFEMP2	30008	11	-1	65866441	65873592	0.528405	0.0216048
ENSG00000172716	SLFN11	91607	17	-1	35350305	35373701	-1.152	2.02521e-05
ENSG00000172915	NBEA	26960	13	1	34942287	35673022	-0.364237	4.99945e-05
ENSG00000172986	GXYLT2	727936	3	1	72888046	72998138	-1.63325	7.28205e-06
ENSG00000172995	ARPP21	10777	3	1	35638945	35794496	-0.369873	0.340743
ENSG00000173040	EVC2	132884	4	-1	5542772	5709548	-0.919691	0.00808585
ENSG00000173156	RHOD	29984	11	1	67056847	67072017	-1.36125	0.00558547
ENSG00000173267	SNCG	6623	10	1	86958599	86963258	-0.505768	0.00443086
ENSG00000173338	KCNK7	10089	11	-1	65592836	65595996	0.345372	0.455341
ENSG00000173376	NDNF	79625	4	-1	121035613	121073021	0.817274	1.13334e-16
ENSG00000173406	DAB1	1600	1	-1	56994778	58546734	0.741063	8.45436e-18
ENSG00000173452	TMEM196	256130	7	-1	19719315	19773617	-0.495582	0.067606
ENSG00000173482	PTPRM	5797	18	1	7566782	8406861	-0.665519	2.96765e-10
ENSG00000173546	CSPG4	1464	15	-1	75674322	75712848	-0.444761	0.00644368
ENSG00000173673	HES3	390992	1	1	6244179	6245578	0.757739	0.00567715
ENSG00000173698	ADGRG2	10149	X	-1	18989307	19122637	-1.22971	7.18763e-05
ENSG00000173714	WFIKKN2	124857	17	1	50834650	50842353	-0.478279	0.00306847
ENSG00000173826	KCNH6	81033	17	1	63523334	63548977	-1.36994	0.0198469
ENSG00000173838	MARCHF10	162333	17	-1	62701314	62808344	-0.701404	0.23692
ENSG00000173917	HOXB2	3212	17	-1	48540894	48544989	-0.502947	0.000123882
ENSG00000173947	PIFO	128344	1	1	111346600	111353013	-1.06521	6.07126e-11
ENSG00000174130	TLR6	10333	4	-1	38823715	38856817	0.435905	0.235297
ENSG00000174136	RGMB	285704	5	1	98768650	98798643	-0.663541	6.48795e-12
ENSG00000174137	FAM53A	152877	4	-1	1617915	1684261	-1.30711	7.05938e-05
ENSG00000174236	REP15	387849	12	1	27696447	27697596	0.564548	0.137753
ENSG00000174279	EVX2	344191	2	-1	176077472	176083913	-0.56229	0.22814
ENSG00000174307	PHLDA3	23612	1	-1	201464278	201469237	0.717367	6.28488e-08
ENSG00000174348	PODN	127435	1	1	53062052	53085501	1.01124	0.000224305
ENSG00000174448	STARD6	147323	18	-1	54324358	54357964	-0.402783	0.417347
ENSG00000174498	IGDCC3	9543	15	-1	65327127	65378002	0.676279	1.43014e-06
ENSG00000174521	TTC9B	148014	19	-1	40216058	40218399	-0.496513	0.000213258
ENSG00000174672	BRSK2	9024	11	1	1389899	1462689	-0.365184	4.07446e-06
ENSG00000174792	ODAPH	152816	4	1	75556048	75565871	-0.367154	0.453906
ENSG00000174807	CD248	57124	11	-1	66314494	66317044	-0.449901	0.00734185
ENSG00000174827	PDZK1	5174	1	-1	145670852	145708148	-1.00868	0.0234156
ENSG00000174939	ASPHD1	253982	16	1	29900375	29919864	-0.469487	0.00356859
ENSG00000175077	RTP1	132112	3	1	187197486	187201462	-0.368605	0.114634
ENSG00000175084	DES	1674	2	1	219418377	219426734	-2.06426	4.90898e-05
ENSG00000175189	INHBC	3626	12	1	57434784	57452062	-0.808249	0.0917716
ENSG00000175267	VWA3A	146177	16	1	22092538	22156964	-0.56685	0.284463
ENSG00000175287	PHYHD1	254295	9	1	128920966	128942041	0.807549	0.0260579
ENSG00000175449	RFESD	317671	5	1	95646754	95684773	-0.596412	0.0532011
ENSG00000175463	TBC1D10C	374403	11	1	67403915	67410089	-0.8193	0.195422
ENSG00000175471	MCTP1	79772	5	-1	94703741	95284575	0.592931	1.41729e-05
ENSG00000175497	DPP10	57628	2	1	114442299	115845780	-0.435652	2.61237e-05
ENSG00000175505	CLCF1	23529	11	-1	67364168	67374177	0.538716	0.00520274
ENSG00000175513	TSGA10IP	254187	11	1	65945445	65959963	0.530421	0.101096
ENSG00000175536	LIPT2	387787	11	-1	74490519	74493724	-0.420825	0.10361
ENSG00000175556	LONRF3	79836	X	1	118974614	119018355	-0.598575	0.0358203
ENSG00000175567	UCP2	7351	11	-1	73974672	73982843	0.408152	0.000869251
ENSG00000175591	P2RY2	5029	11	1	73218281	73242427	0.576268	0.184933
ENSG00000175592	FOSL1	8061	11	-1	65892049	65900573	0.980014	2.19772e-06
ENSG00000175785	PRIMA1	145270	14	-1	93718298	93788485	0.555966	0.590151
ENSG00000175868	CALCB	797	11	1	14904997	15082342	0.596549	0.075711
ENSG00000175899	A2M	2	12	-1	9067664	9116229	-0.391053	0.25662
ENSG00000175984	DENND2C	163259	1	-1	114582848	114670422	-0.533886	0.000135621
ENSG00000176092	CRYBG2	55057	1	-1	26321698	26360080	1.24279	0.0025715
ENSG00000176293	ZNF135	7694	19	1	58059239	58086310	-0.532321	0.00136417
ENSG00000176387	HSD11B2	3291	16	1	67430652	67437553	-0.602127	3.11097e-05
ENSG00000176463	SLCO3A1	28232	15	1	91853708	92172435	-0.867794	1.93279e-06
ENSG00000176601	MAP3K19	80122	2	-1	134964485	135047468	-1.50566	0.0018329
ENSG00000176697	BDNF	627	11	-1	27654893	27722058	-0.373292	0.244263
ENSG00000176732	PFN4	375189	2	-1	24114809	24123464	0.684897	0.182643
ENSG00000176907	TCIM	56892	8	1	40153482	40155310	0.988532	4.60555e-11
ENSG00000176909	MAMSTR	284358	19	-1	48712725	48719725	-0.472938	0.0144006
ENSG00000176927	EFCAB5	374786	17	1	29929200	30108452	-0.41804	0.266792
ENSG00000176928	GCNT4	51301	5	-1	75025346	75052558	-0.519261	0.00783469
ENSG00000176971	FIBIN	387758	11	1	26994112	26997087	-2.76056	1.16617e-16
ENSG00000176978	DPP7	29952	9	-1	137110546	137115177	-0.629289	0.00986082
ENSG00000177025	C19orf18	147685	19	-1	57958437	57974534	-0.59747	0.133413
ENSG00000177108	ZDHHC22	283576	14	-1	77131270	77142734	-0.521027	1.37594e-14
ENSG00000177272	KCNA3	3738	1	-1	110672465	110674940	-0.805423	1.06889e-05
ENSG00000177374	HIC1	3090	17	1	2054154	2063241	-0.48849	0.0212544
ENSG00000177453	NIM1K	167359	5	1	43192071	43280850	-0.691926	0.014984
ENSG00000177685	CRACR2B	283229	11	1	826144	831991	0.427736	0.0164878
ENSG00000177873	ZNF619	285267	3	1	40477113	40491053	0.36979	0.00654932
ENSG00000177989	ODF3B	440836	22	-1	50529710	50532580	-0.543421	0.0335605
ENSG00000178038	ALS2CL	259173	3	-1	46668995	46693704	0.733456	0.0151583
ENSG00000178053	MLF1	4291	3	1	158571163	158607252	-0.352183	9.61388e-06
ENSG00000178096	BOLA1	51027	1	1	149887890	149900798	-0.688503	3.02687e-06
ENSG00000178403	NEUROG2	63973	4	-1	112513516	112516180	-0.590006	1.88948e-06
ENSG00000178718	RPP25	54913	15	-1	74954418	74956772	-0.358321	0.00116477
ENSG00000178773	CPNE7	27132	16	1	89575758	89597246	0.384805	0.330307
ENSG00000178814	OPLAH	26873	8	-1	144051266	144063965	-0.910399	0.0532665
ENSG00000178965	ERICH3	127254	1	-1	74568117	74673792	-0.441533	0.32542
ENSG00000179044	EXOC3L1	283849	16	-1	67184379	67190185	-0.653927	0.0142174
ENSG00000179168	GGN	199720	19	-1	38384267	38388082	-0.37226	0.0191936
ENSG00000179292	TMEM151A	256472	11	1	66291894	66296664	-0.463086	0.0010651
ENSG00000179388	EGR3	1960	8	-1	22687659	22693480	1.648	2.2152e-08
ENSG00000179399	GPC5	2262	13	1	91398621	92873682	0.739446	0.00703515
ENSG00000179520	SLC17A8	246213	12	1	100357074	100422055	-1.79816	1.03717e-10
ENSG00000179546	HTR1D	3352	1	-1	23191895	23194729	-0.388675	0.403962
ENSG00000179673	RPRML	388394	17	-1	46978156	46979253	-0.990631	1.04621e-18
ENSG00000179750	APOBEC3B	9582	22	1	38982347	38992804	1.16478	1.06847e-07
ENSG00000179761	PIPOX	51268	17	1	28950513	29057216	-0.766271	0.00044418
ENSG00000179869	ABCA13	154664	7	1	48171458	48647497	0.435192	0.0842785
ENSG00000179909	ZNF154	7710	19	-1	57697367	57709194	-1.91627	1.66473e-20
ENSG00000180071	ANKRD18A	253650	9	-1	38571358	38620596	-0.640095	0.181013
ENSG00000180176	TH	7054	11	-1	2163929	2171815	-1.67066	5.68165e-09
ENSG00000180287	PLD5	200150	1	-1	242082986	242524697	-0.472154	0.0941715
ENSG00000180318	ALX1	8092	12	1	85280220	85301784	0.433903	0.277571
ENSG00000180340	FZD2	2535	17	1	44557484	44561262	0.640359	1.05021e-05
ENSG00000180440	SERTM1	400120	13	1	36674020	36697839	0.60156	0.000611756
ENSG00000180828	BHLHE22	27319	8	1	64580365	64583627	0.863849	3.13485e-05
ENSG00000180875	GREM2	64388	1	-1	240489573	240612155	0.606726	5.48795e-05
ENSG00000180914	OXTR	5021	3	-1	8750408	8769628	-0.676403	0.00166035
ENSG00000180921	FAM83H	286077	8	-1	143723933	143738234	-0.482819	0.129873
ENSG00000181031	RPH3AL	9501	17	-1	212389	386254	0.794437	0.0189593
ENSG00000181072	CHRM2	1129	7	1	136868669	137020255	-0.393653	0.310547
ENSG00000181195	PENK	5179	8	-1	56436674	56446671	-1.38948	1.87646e-05
ENSG00000181291	TMEM132E	124842	17	1	34579487	34639318	-2.15785	6.98055e-26
ENSG00000181481	RNF135	84282	17	1	30970984	30999911	-1.5382	0.000312612
ENSG00000181541	MAB21L2	10586	4	1	150582151	150584693	-0.777241	1.70818e-06
ENSG00000181656	GPR88	54112	1	1	100538139	100542021	0.479452	0.116629
ENSG00000181773	GPR3	2827	1	1	27392622	27395814	0.485773	0.0138251
ENSG00000181790	ADGRB1	575	8	1	142449430	142545009	0.497892	0.000846806
ENSG00000182103	FAM181B	220382	11	-1	82729940	82733864	1.05435	0.00165229
ENSG00000182168	UNC5C	8633	4	-1	95162504	95549206	-1.50171	3.30578e-06
ENSG00000182218	HHIPL1	84439	14	1	99645110	99680569	-0.902816	3.30578e-06
ENSG00000182326	C1S	716	12	1	6988259	7071032	-0.69916	0.00267067
ENSG00000182329	KIAA2012	100652824	2	1	202073255	202205188	-0.427319	0.00255263
ENSG00000182463	TSHZ2	128553	20	1	52972358	53495330	-0.621941	8.63927e-10
ENSG00000182489	XKRX	402415	X	-1	100913445	100929433	-0.411746	0.167025
ENSG00000182508	LHFPL1	340596	X	-1	112630648	112680054	0.559628	0.0193735
ENSG00000182551	ADI1	55256	2	-1	3497366	3519531	0.400129	1.98273e-05
ENSG00000182601	HS3ST4	9951	16	1	25691959	26137685	-0.576746	0.00295978
ENSG00000182732	RGS6	9628	14	1	71932429	72566530	-1.10368	0.000462502
ENSG00000182836	PLCXD3	345557	5	-1	41306952	41510628	-0.591692	0.0266487
ENSG00000182870	GALNT9	50614	12	-1	132196372	132329589	-0.772506	0.122176
ENSG00000182968	SOX1	6656	13	1	112067149	112071706	-0.403351	6.53385e-11
ENSG00000183160	TMEM119	338773	12	-1	108589851	108598320	0.503051	0.154121
ENSG00000183196	CHST6	4166	16	-1	75472052	75495445	0.392009	0.00290646
ENSG00000183569	SERHL2	253190	22	1	42553617	42574382	-0.49912	0.198877
ENSG00000183570	PCBP3	54039	21	1	45643694	45942454	-0.712242	0.000512589
ENSG00000183579	ZNRF3	84133	22	1	28883572	29057488	-0.513115	9.35659e-06
ENSG00000183682	BMP8A	353500	1	1	39491636	39529869	0.392489	0.172335
ENSG00000183773	AIFM3	150209	22	1	20965108	20981360	-0.637931	0.00673904
ENSG00000183798	EMILIN3	90187	20	-1	41359962	41366818	0.336891	0.000974589
ENSG00000183837	PNMA3	29944	X	1	153056409	153060467	-0.869108	0.000644755
ENSG00000183873	SCN5A	6331	3	-1	38548057	38649687	-0.48457	0.278714
ENSG00000183914	DNAH2	146754	17	1	7717354	7833744	-0.706877	0.0108923
ENSG00000184144	CNTN2	6900	1	1	205042937	205078289	-0.855548	6.50454e-13
ENSG00000184160	ADRA2C	152	4	1	3766348	3768526	-0.484155	0.118939
ENSG00000184221	OLIG1	116448	21	1	33070141	33072413	-0.854305	2.94416e-05
ENSG00000184227	ACOT1	641371	14	1	73537143	73543796	-0.461861	0.023718
ENSG00000184305	CCSER1	401145	4	1	90127535	91601913	0.349349	0.0454171
ENSG00000184347	SLIT3	6586	5	-1	168661733	169301139	-1.00478	3.0695e-20
ENSG00000184368	MAP7D2	256714	X	-1	20006713	20116907	-0.902243	1.13186e-30
ENSG00000184388	PABPC1L2B	645974	X	1	73002939	73006106	-1.22224	0.0494996
ENSG00000184451	CCR10	2826	17	-1	42678889	42683917	-0.390978	0.041954
ENSG00000184497	TMEM255B	348013	13	1	113759226	113816995	-0.679795	0.000136092
ENSG00000184557	SOCS3	9021	17	-1	78356778	78360077	-0.56369	0.0973293
ENSG00000184584	STING1	340061	5	-1	139475533	139482935	-0.822075	0.0581482
ENSG00000184697	CLDN6	9074	16	-1	3014712	3020071	-0.45211	0.189847
ENSG00000184719	RNLS	55328	10	-1	88273864	88584530	0.398868	0.118686
ENSG00000184838	PRR16	51334	5	1	120464300	120687332	-0.490024	0.0823825
ENSG00000184845	DRD1	1812	5	-1	175440036	175444182	-1.65673	1.08419e-08
ENSG00000184905	TCEAL2	140597	X	1	102125679	102140426	-0.619259	0.00540699
ENSG00000184908	CLCNKB	1188	1	1	16043736	16057308	-0.373026	0.382476
ENSG00000184922	FMNL1	752	17	1	45221444	45247319	-0.699256	6.65783e-05
ENSG00000184979	USP18	11274	22	1	18150170	18177397	-0.653857	4.3679e-05
ENSG00000184983	NDUFA6	4700	22	-1	42085526	42090884	-0.39898	0.355551
ENSG00000184988	TMEM106A	113277	17	1	43211835	43220041	-0.364301	0.423933
ENSG00000185046	ANKS1B	56899	12	-1	98726457	99984654	-0.546171	1.29246e-05
ENSG00000185052	SLC24A3	57419	20	1	19212642	19722926	-1.20556	3.01391e-14
ENSG00000185088	RPS27L	51065	15	-1	63125872	63158021	0.473119	2.31981e-07
ENSG00000185112	FAM43A	131583	3	1	194685883	194689037	-1.0855	5.26807e-09
ENSG00000185215	TNFAIP2	7127	14	1	103121476	103137439	-0.679018	0.00422206
ENSG00000185272	RBM11	54033	21	1	14216130	14228372	-0.35861	0.222509
ENSG00000185518	SV2B	9899	15	1	91099950	91302565	-0.981444	0.00513641
ENSG00000185532	PRKG1	5592	10	1	50990888	52298423	-0.355402	0.00196767
ENSG00000185567	AHNAK2	113146	14	-1	104937244	104978374	-0.391478	0.108965
ENSG00000185585	OLFML2A	169611	9	1	124777133	124814885	-0.673593	7.78404e-05
ENSG00000185650	ZFP36L1	677	14	-1	68787660	68796253	0.386094	1.00758e-05
ENSG00000185664	PMEL	6490	12	-1	55954105	55973317	0.375825	0.0872588
ENSG00000185739	SRL	6345	16	-1	4189374	4242080	-1.55772	1.52708e-08
ENSG00000185760	KCNQ5	56479	6	1	72621792	73198853	0.561211	0.327257
ENSG00000185761	ADAMTSL5	339366	19	-1	1505022	1513604	0.518373	0.410364
ENSG00000185920	PTCH1	5727	9	-1	95442980	95517057	0.722134	1.1356e-21
ENSG00000185950	IRS2	8660	13	-1	109752695	109786583	-0.423204	0.00238092
ENSG00000186047	DLEU7	220107	13	-1	50519364	50843939	1.07997	4.00688e-05
ENSG00000186417	GLDN	342035	15	1	51341655	51408005	0.735053	1.71178e-05
ENSG00000186462	NAP1L2	4674	X	-1	73212299	73214851	-1.06255	4.04248e-05
ENSG00000186710	CFAP73	387885	12	1	113149858	113159276	-1.26367	0.0205819
ENSG00000186854	TRABD2A	129293	2	-1	84821650	84907008	0.554733	0.000138922
ENSG00000186897	C1QL4	338761	12	-1	49332409	49337188	-0.590049	2.73597e-05
ENSG00000186919	ZACN	353174	17	1	76071961	76083666	-0.614507	0.424695
ENSG00000187017	ESPN	83715	1	1	6424776	6461367	-1.77066	3.9517e-11
ENSG00000187068	C3orf70	285382	3	-1	185076838	185153060	-0.456117	0.0008667
ENSG00000187140	FOXD3	27022	1	1	63322567	63325128	-2.47205	2.96919e-09
ENSG00000187186		730098	9	-1	34664163	34666112	-0.628604	0.0211173
ENSG00000187210	GCNT1	2650	9	1	76419850	76651203	0.862006	6.21355e-05
ENSG00000187260	WDR86	349136	7	-1	151375909	151410727	0.596886	0.00116981
ENSG00000187398	LUZP2	338645	11	1	24496970	25082638	-0.404968	0.154058
ENSG00000187479	C11orf96	387763	11	1	43925342	43943878	-1.11633	8.71825e-09
ENSG00000187498	COL4A1	1282	13	-1	110148963	110307157	-0.369398	0.00873734
ENSG00000187546	AGMO	392636	7	-1	15200317	15562015	-0.483094	0.401987
ENSG00000187566	NHLRC1	378884	6	-1	18120440	18122677	-0.426248	0.276939
ENSG00000187634	SAMD11	148398	1	1	923928	944581	-1.07501	9.58294e-07
ENSG00000187699	C2orf88	84281	2	1	189879609	190203484	0.520584	0.163267
ENSG00000187714	SLC18A3	6572	10	1	49610310	49612720	-0.456943	0.0572263
ENSG00000187726	DNAJB13	374407	11	1	73951026	73970366	-0.793585	0.0139697
ENSG00000187730	GABRD	2563	1	1	2019329	2030758	-1.1871	0.241682
ENSG00000187800	PEAR1	375033	1	1	156893698	156916434	0.66463	0.108826
ENSG00000188001	TPRG1	285386	3	1	188947214	189325304	-0.649412	0.240166
ENSG00000188011	RTP5	285093	2	1	241869600	241873823	0.715023	7.51728e-05
ENSG00000188130	MAPK12	6300	22	-1	50245450	50261716	0.67703	0.000386369
ENSG00000188523	CFAP77	389799	9	1	132410043	132573319	-0.746112	2.55363e-06
ENSG00000188549	CCDC9B	388115	15	-1	40331452	40340967	-0.739107	0.108133
ENSG00000188641	DPYD	1806	1	-1	97077743	97995000	-0.529572	0.000589809
ENSG00000188687	SLC4A5	57835	2	-1	74216242	74343414	-0.870445	0.000385289
ENSG00000188761	BCL2L15	440603	1	-1	113876816	113887581	-0.627169	0.108249
ENSG00000188868	ZNF563	147837	19	-1	12317477	12333720	0.436942	0.166141
ENSG00000188897		400499	16	-1	11359845	11527245	0.844965	0.000153554
ENSG00000188921	HACD4	401494	9	-1	20999509	21031640	-1.73247	6.67286e-13
ENSG00000189067	LITAF	9516	16	-1	11547722	11636381	0.761496	8.71825e-09
ENSG00000189120	SP6	80320	17	-1	47844908	47855874	-0.800813	0.171146
ENSG00000189157	FAM47E	100129583	4	1	76214040	76283783	-0.439827	0.00178101
ENSG00000189190	ZNF600	162966	19	-1	52749942	52786807	-0.487443	0.529309
ENSG00000189221	MAOA	4128	X	1	43654907	43746824	-0.506064	8.99549e-06
ENSG00000189362	NEMP2	100131211	2	-1	190504338	190534722	0.690696	0.000791211
ENSG00000196092	PAX5	5079	9	-1	36833269	37034268	-0.446461	0.428239
ENSG00000196139	AKR1C3	8644	10	1	5035354	5107686	-0.35358	0.429368
ENSG00000196155	PLEKHG4	25894	16	1	67277510	67289499	-0.438428	0.262453
ENSG00000196169	KIF19	124602	17	1	74326210	74355820	-0.733919	0.00026361
ENSG00000196189	SEMA4A	64218	1	1	156147366	156177752	-0.448289	0.00205991
ENSG00000196335	STK31	56164	7	1	23710203	23832513	-0.465071	0.182485
ENSG00000196353	CPNE4	131034	3	-1	131533555	132285410	-0.588597	0.0175924
ENSG00000196358	NTNG2	84628	9	1	132161676	132244526	-0.568069	0.000488941
ENSG00000196408	NOXO1	124056	16	-1	1978917	1984192	-0.993752	0.0344263
ENSG00000196482	ESRRG	2104	1	-1	216503246	217137755	-0.336492	0.162729
ENSG00000196502	SULT1A1	6817	16	-1	28603944	28623625	-1.58053	1.34774e-14
ENSG00000196562	SULF2	55959	20	-1	47656348	47786616	0.359633	0.00168762
ENSG00000196581	AJAP1	55966	1	1	4654609	4792534	-3.61312	3.83226e-11
ENSG00000196639	HRH1	3269	3	1	11137093	11263557	-0.598759	0.0748585
ENSG00000196876	SCN8A	6334	12	1	51590266	51812864	-0.465819	0.000806196
ENSG00000196917	HCAR1	27198	12	-1	122726076	122730844	-0.406794	0.228921
ENSG00000196932	TMEM26	219623	10	-1	61406642	61453381	-0.431933	0.260918
ENSG00000197177	ADGRA1	84435	10	1	133070929	133131675	-0.620381	2.45001e-07
ENSG00000197191	CYSRT1	375791	9	1	137224635	137226315	-0.344791	0.200602
ENSG00000197261	C6orf141	135398	6	1	49550646	49561907	0.929941	0.000222798
ENSG00000197355	UAP1L1	91373	9	1	137077517	137084539	0.602439	0.124652
ENSG00000197406	DIO3	1735	14	1	101561351	101563452	-0.409723	0.00128103
ENSG00000197410	DCHS2	54798	4	-1	154231742	154491799	0.914358	2.10685e-07
ENSG00000197461	PDGFA	5154	7	-1	497258	520296	-0.503789	0.119543
ENSG00000197565	COL4A6	1288	X	-1	108155607	108439497	0.471441	1.87967e-05
ENSG00000197594	ENPP1	5167	6	1	131808016	131895155	0.604927	0.132203
ENSG00000197705	KLHL14	57565	18	-1	32672673	32773023	-0.708943	0.00162414
ENSG00000197747	S100A10	6281	1	-1	151982915	151993859	-0.368583	0.035387
ENSG00000197748	CFAP43	80217	10	-1	104129888	104232364	-1.08883	5.91613e-14
ENSG00000197769	MAP1LC3C	440738	1	-1	241995490	241999098	-0.775787	7.28786e-07
ENSG00000197816	CCDC180	100499483	9	1	97307304	97378751	-0.425089	4.92955e-06
ENSG00000197893	NRAP	4892	10	-1	113588714	113664070	-0.578634	0.201204
ENSG00000197956	S100A6	6277	1	-1	153534599	153536244	-0.573026	0.0030259
ENSG00000198053	SIRPA	140885	20	1	1894167	1940592	-0.401645	3.08958e-06
ENSG00000198216	CACNA1E	777	1	1	181317690	181808084	-0.480761	0.0383676
ENSG00000198246	SLC29A3	55315	10	1	71319259	71381423	0.394707	0.000305897
ENSG00000198331	HYLS1	219844	11	1	125883614	125900646	-0.441675	0.004822
ENSG00000198598	MMP17	4326	12	1	131828393	131851783	-0.688475	1.49692e-08
ENSG00000198715	GLMP	112770	1	-1	156290089	156295689	-0.921237	0.00504329
ENSG00000198754	OXCT2	64064	1	-1	39769523	39771348	0.594451	0.222166
ENSG00000198756	COLGALT2	23127	1	-1	183929854	184037729	0.496638	6.48693e-06
ENSG00000198763	MT-ND2	4536	MT	1	4470	5511	0.338714	0.176478
ENSG00000198797	BRINP2	57795	1	1	177170958	177282422	0.48069	0.0768238
ENSG00000198825	INPP5F	22876	10	1	119726042	119829147	-0.82777	0.00136417
ENSG00000198838	RYR3	6263	15	1	33310962	33866121	-0.732548	4.96939e-10
ENSG00000198885	ITPRIPL1	150771	2	1	96325317	96330517	0.432183	0.0460698
ENSG00000203624	MRPS18B	28973	CHR_HSCHR6_MHC_QBL_CTG1	1	30607204	30615890	0.41639	0.285389
ENSG00000203685	STUM	375057	1	1	226548764	226609230	-1.60326	6.98831e-11
ENSG00000203710	CR1	1378	1	1	207496147	207641765	-0.332872	0.582242
ENSG00000203805	PLPP4	196051	10	1	120457227	120592065	-1.9872	6.47004e-07
ENSG00000203877	RIPPLY2	134701	6	1	83853266	83857515	-0.551906	0.326363
ENSG00000204099	NEU4	129807	2	1	241809065	241817413	-0.337326	0.67297
ENSG00000204103	MAFB	9935	20	-1	40685848	40689236	-0.739609	0.00106403
ENSG00000204291	COL15A1	1306	9	1	98943179	99070792	-0.36849	0.521864
ENSG00000204314	PRRT1	80863	6	-1	32148359	32153083	0.62347	0.459617
ENSG00000204428	LY6G5C	80741	6	-1	31676684	31684040	-0.396829	0.489128
ENSG00000204624	DISP3	57540	1	1	11479155	11537551	-0.697835	5.75534e-11
ENSG00000204682	MIR1915HG	399726	10	-1	21492658	21497260	-0.412807	0.000822696
ENSG00000204930	FAM221B	392307	9	-1	35816391	35828747	0.835423	0.141637
ENSG00000204956	PCDHGA1	56114	5	1	141330571	141512981	0.518484	0.00444296
ENSG00000204963	PCDHA7	56141	5	1	140834248	141012347	-0.393688	0.0695991
ENSG00000205002	AARD	441376	8	1	116938207	116944487	-0.78797	0.00128318
ENSG00000205038	PKHD1L1	93035	8	1	109362461	109537207	-1.66803	0.00146696
ENSG00000205213	LGR4	55366	11	-1	27365961	27472790	0.380824	1.49797e-06
ENSG00000205277	MUC12	10071	7	1	100969623	101018949	0.487048	0.11693
ENSG00000205413	SAMD9	54809	7	-1	93099513	93118023	-0.749075	0.00999438
ENSG00000205832	C16orf96	342346	16	1	4556490	4600714	-0.592439	0.10428
ENSG00000205856	C22orf42	150297	22	-1	32149006	32159322	-0.449756	0.0313387
ENSG00000206127	GOLGA8O	728047	15	-1	32441914	32455634	-0.396383	0.137898
ENSG00000206190	ATP10A	57194	15	-1	25677271	25865184	-0.378218	0.14259
ENSG00000206199	ANKUB1	389161	3	-1	149761100	149968385	0.93312	0.00963926
ENSG00000206258	TNXB	7148	CHR_HSCHR6_MHC_MCF_CTG1	-1	32117595	32194037	0.361757	0.598856
ENSG00000206262	FOXL2NB	401089	3	1	138947217	138953990	1.34179	0.000269502
ENSG00000206282	RGL2	5863	CHR_HSCHR6_MHC_QBL_CTG1	-1	33220485	33228152	-1.20532	0.00935184
ENSG00000206285	B3GALT4	8705	CHR_HSCHR6_MHC_QBL_CTG1	1	33205959	33207652	0.798824	0.466061
ENSG00000206450	HLA-B	3106	CHR_HSCHR6_MHC_QBL_CTG1	-1	31259328	31347305	-1.31519	2.60299e-08
ENSG00000206538	VGLL3	389136	3	-1	86876388	86991149	-1.13114	2.8461e-05
ENSG00000211448	DIO2	1734	14	-1	80197526	80387757	-0.574321	1.82667e-05
ENSG00000213085	CFAP45	25790	1	-1	159872364	159900165	-1.29859	5.87927e-05
ENSG00000213398	LCAT	3931	16	-1	67939750	67944131	0.778928	0.000124631
ENSG00000213626	LBH	81606	2	1	30231534	30323730	-0.380642	9.01316e-09
ENSG00000213648	SULT1A4	445329	16	1	29459913	29464966	0.423343	0.235932
ENSG00000213889	PPM1N	147699	19	1	45488777	45502510	-0.645948	0.191427
ENSG00000213996	TM6SF2	53345	19	-1	19264364	19273391	0.640958	0.0452269
ENSG00000213999	MEF2B	4207	19	-1	19145567	19192131	-0.575792	0.0469886
ENSG00000214128	TMEM213	155006	7	1	138797952	138838101	-0.521653	0.226797
ENSG00000214290	COLCA2	120376	11	1	111298555	111308735	-0.799939	0.0139267
ENSG00000214336	FOXI3	344167	2	-1	88446787	88452693	0.840411	0.0174838
ENSG00000214491	SEC14L6	730005	22	-1	30522799	30546682	-0.552443	0.0875246
ENSG00000214827	MTCP1	4515	X	-1	155064034	155147937	0.424525	0.329101
ENSG00000214946	TBC1D26	353149	17	1	15732247	15749192	-1.6334	0.000361227
ENSG00000215217	C5orf49	134121	5	-1	7830378	7851151	-0.708051	0.00313254
ENSG00000215218	UBE2QL1	134111	5	1	6448859	6496723	-0.847889	1.46851e-09
ENSG00000215440	NPEPL1	79716	20	1	58689131	58719238	-0.426601	0.0396673
ENSG00000215612	HMX1	3166	4	-1	8846076	8871839	-0.546214	0.104304
ENSG00000217236	SP9	100131390	2	1	174334954	174338500	0.631289	0.0118591
ENSG00000218823	PAPOLB	56903	7	-1	4857738	4862030	0.374694	0.526891
ENSG00000219607	PPP1R3G	648791	6	1	5085341	5089487	0.656819	0.0142577
ENSG00000220008	LINGO3	645191	19	-1	2289784	2292024	-1.43494	0.000474281
ENSG00000221869	CEBPD	1052	8	-1	47736913	47738164	-0.474094	0.00617413
ENSG00000221955	SLC12A8	84561	3	-1	125082636	125212864	0.468034	0.0503459
ENSG00000221994	ZNF630	57232	X	-1	47983356	48071658	-0.93156	0.0141385
ENSG00000223572	CKMT1A	548596	15	1	43692886	43699222	-0.479301	0.000515246
ENSG00000223591	CENPVL1	389857	X	1	51710512	51712131	-0.803094	0.000297963
ENSG00000224383	PRR29	92340	17	1	63998351	64004305	-0.978062	1.72202e-05
ENSG00000225950	NTF4	4909	19	-1	49061066	49065054	-0.62086	0.0632872
ENSG00000225968	ELFN1	392617	7	1	1688119	1747954	0.547212	3.82788e-06
ENSG00000226173	TAP1	6890	CHR_HSCHR6_MHC_MANN_CTG1	-1	32998969	33007738	-0.658711	0.0223633
ENSG00000226174	TEX22	647310	14	1	105398538	105450106	-0.492318	0.01442
ENSG00000226742	HSBP1L1	440498	18	1	79964582	79970822	-0.571221	0.0666844
ENSG00000226792	C13orf42	647166	13	-1	51082119	51200252	-0.500643	0.230565
ENSG00000226887	ERVMER34-1	100288413	4	-1	52722618	52751586	0.556046	0.174483
ENSG00000227825	SLC9A7P1	121456	12	-1	98453835	98457145	-0.54232	0.307604
ENSG00000232268	OR52I1	390037	11	1	4593614	4596574	-0.774999	0.0879617
ENSG00000234465	PINLYP	390940	19	1	43575801	43583964	-0.571003	0.0529912
ENSG00000235034	C19orf81	342918	19	1	50649445	50659310	-0.74235	0.000561817
ENSG00000235750	KIAA0040	9674	1	-1	175156986	175192999	-1.40559	0.000334492
ENSG00000235961	PNMA6A	84968	X	1	153072454	153075019	-1.18235	1.77364e-09
ENSG00000236334	PPIAL4G	644591	1	-1	148482548	148483302	-0.388072	0.44705
ENSG00000237172	B3GNT9	84752	16	-1	67148104	67150998	-0.407058	0.112557
ENSG00000239713	APOBEC3G	60489	22	1	39077067	39087743	0.421809	0.154796
ENSG00000240563	L1TD1	54596	1	1	62194849	62212328	-0.373904	0.0183548
ENSG00000241484	ARHGAP8	23779	22	1	44752558	44862788	-1.11307	0.000902207
ENSG00000241935	HOGA1	112817	10	1	97584323	97612802	-0.47247	0.0436824
ENSG00000242193	CRYZL2P	730102	1	-1	178006136	178037950	0.613141	0.015742
ENSG00000242419	PCDHGC4	56098	5	1	141484997	141512979	-1.53936	8.44603e-19
ENSG00000242616	GNG10	2790	9	1	111661605	111670226	0.453341	7.66989e-16
ENSG00000243710	CFAP57	149465	1	1	43172330	43254358	-0.466702	0.00145362
ENSG00000244219	TMEM225B	100289187	7	1	99598267	99611045	-0.470221	0.353418
ENSG00000244227	LRRC77P	646168	3	1	167864773	167924011	-0.457258	0.283538
ENSG00000244509	APOBEC3C	27350	22	1	39014257	39020352	0.936971	1.36372e-10
ENSG00000244694	PTCHD4	442213	6	-1	47878028	48068689	0.520686	1.22033e-07
ENSG00000246705	H2AJ	55766	12	1	14774383	14778002	-0.738456	0.00040624
ENSG00000248278	SUMO2P17	105371814	17	-1	48874860	48908983	-0.377577	0.466008
ENSG00000248329	APELA	100506013	4	1	164877178	164898965	1.95871	6.60993e-06
ENSG00000248405	PRR5-ARHGAP8	553158	22	1	44702233	44862706	-0.389326	0.431454
ENSG00000249853	HS3ST5	222537	6	-1	114055586	114343045	-0.636879	0.002302
ENSG00000249931	GOLGA8K	653125	15	-1	32392782	32403292	0.458927	0.117749
ENSG00000249992	TMEM158	25907	3	-1	45224466	45226287	0.378946	0.0333814
ENSG00000250722	SELENOP	6414	5	-1	42799880	42887392	-0.753075	1.41867e-05
ENSG00000251493	FOXD1	2297	5	-1	73444827	73448777	-0.345257	0.265851
ENSG00000253368	TRNP1	388610	1	1	26993692	27000886	-0.340793	0.00306994
ENSG00000254535	PABPC4L	132430	4	-1	134196333	134201789	0.491888	0.00366998
ENSG00000254598	CSNK2A3	283106	11	-1	11351942	11353250	-0.375369	0.432651
ENSG00000255150	EID3	493861	12	1	104303739	104305205	0.572835	0.104003
ENSG00000255690	TRIL	9865	7	-1	28953358	28958330	-0.426938	0.00202139
ENSG00000256188	TAS2R30	259293	12	-1	11132958	11134644	-0.369651	0.442352
ENSG00000256977	LIMS3	96626	2	1	109898428	109924868	0.33825	0.172517
ENSG00000257529	RPL36A-HNRNPH2	100529097	X	1	101391011	101412297	0.803706	0.164477
ENSG00000258102	MAP1LC3B2	643246	12	1	116548105	116576606	-0.68442	0.0353364
ENSG00000258659	TRIM34	53840	11	1	5619764	5644398	-0.361443	0.596411
ENSG00000258818	RNASE4	6038	14	1	20684560	20701216	-1.04322	8.80588e-07
ENSG00000259075	POC1B-GALNT4	100528030	12	-1	89519408	89526262	-0.641572	0.0298455
ENSG00000259207	ITGB3	3690	17	1	47253827	47313743	0.5707	0.0667748
ENSG00000259315	ACTG1P17	283693	15	-1	82725873	82738904	-0.612325	0.0457188
ENSG00000259330	INAFM2	100505573	15	1	40323692	40326715	0.361822	0.510534
ENSG00000259417	CTXND1	100996492	15	-1	80195481	80252213	1.22661	2.23624e-10
ENSG00000259803	SLC22A31	146429	16	-1	89195761	89201651	-0.33518	0.46674
ENSG00000260428	SCX	642658	8	1	144266453	144268481	-0.40226	0.11679
ENSG00000260802	SERTM2	401613	X	1	111511662	111522399	-2.14159	6.14404e-07
ENSG00000261587	TMEM249	340393	8	-1	144352219	144354914	-0.48725	0.172698
ENSG00000261678	SCRT1	83482	8	-1	144330565	144336482	-0.609974	6.65597e-07
ENSG00000261857	MIA	8190	19	1	40771648	40777490	0.415032	0.637081
ENSG00000262484	CCER2	643669	19	-1	38908980	38912158	-0.661334	0.0167627
ENSG00000262655	SPON1	10418	11	1	13962723	14268133	-0.952867	0.000279914
ENSG00000263310	SALL3	27164	CHR_HSCHR18_2_CTG2_1	1	78980275	79002678	-0.457341	0.287289
ENSG00000263818	RDM1P5	100131347	17	1	39057019	39113190	-0.384799	0.510534
ENSG00000266524	GDF10	2662	10	1	47300197	47313577	-2.17423	1.54217e-09
ENSG00000266714	MYO15B	80022	17	1	75588058	75626849	-1.33763	6.00301e-05
ENSG00000269313	MAGIX	79917	X	1	49162564	49168483	-1.2965	4.19837e-05
ENSG00000269896		100129534	1	-1	2350414	2352820	0.481173	0.144184
ENSG00000270800	RPS10-NUDT3	100529239	6	-1	34284887	34426071	0.567601	0.0684903
ENSG00000272636	DOC2B	8447	17	-1	142789	181650	-0.824416	0.000592745
ENSG00000273213	H3-2	440686	1	-1	143894544	143905966	-0.491283	0.354666
ENSG00000273540	AGBL1	123624	15	1	86079973	87029052	-0.864854	0.0270016
ENSG00000273802	H2BC8	8339	6	-1	26215159	26216692	0.342614	0.010985
ENSG00000273936	TNFRSF14	8764	CHR_HSCHR1_1_CTG3	1	2555639	2565622	-0.462157	0.126155
ENSG00000274334	VASN	114990	CHR_HSCHR16_3_CTG1	1	4373807	4385487	-0.538542	0.424941
ENSG00000274404	GOLGA6L22	440243	CHR_HSCHR15_3_CTG3	1	22461390	22471066	-0.546237	0.515237
ENSG00000274600	RIMBP3B	440804	22	1	21383374	21389478	0.343325	0.182455
ENSG00000274914	LILRA5	353514	CHR_HSCHR19LRC_COX1_CTG3_1	-1	54314131	54327636	-0.807394	0.234614
ENSG00000275591	XKR5	389610	8	-1	6808517	6835524	0.570136	0.0371232
ENSG00000277131	MMEL1	79258	CHR_HSCHR1_1_CTG3	-1	2590639	2632987	-1.44598	0.00865176
ENSG00000278195	SSTR3	6753	22	-1	37204237	37212477	-1.41067	4.63912e-10
ENSG00000278224	PRICKLE4	29964	6	1	41780782	41787452	-0.447481	0.237982
ENSG00000278760	CORO7-PAM16	100529144	CHR_HSCHR16_3_CTG1	-1	4340251	4422453	-0.331162	0.54862
ENSG00000281230	SERTAD4	56256	CHR_HG1832_PATCH	1	210232796	210246631	-0.465811	0.000150261
ENSG00000000003	TSPAN6	7105	X	-1	100627108	100639991	0.0921993	0.192309
ENSG00000000005	TNMD	64102	X	1	100584936	100599885	-1.22372	0.0174173
ENSG00000000419	DPM1	8813	20	-1	50934867	50958555	0.116853	0.0574075
ENSG00000000457	SCYL3	57147	1	-1	169849631	169894267	-0.10586	0.267645
ENSG00000000460	C1orf112	55732	1	1	169662007	169854080	0.32217	0.000196101
ENSG00000001036	FUCA2	2519	6	-1	143494812	143511720	0.222225	0.00212507
ENSG00000001084	GCLC	2729	6	-1	53497341	53616970	0.167312	0.372147
ENSG00000001167	NFYA	4800	6	1	41072945	41099976	0.0566389	0.553798
ENSG00000001460	STPG1	90529	1	-1	24356999	24416934	-0.295159	0.0135254
ENSG00000001461	NIPAL3	57185	1	1	24415802	24472976	-0.310437	0.00904831
ENSG00000001497	LAS1L	81887	X	-1	65438549	65534810	-0.0790948	0.218803
ENSG00000001561	ENPP4	22875	6	1	46129989	46146688	-0.0595147	0.629648
ENSG00000001617	SEMA3F	6405	3	1	50155045	50189075	0.329893	0.0739065
ENSG00000001629	ANKIB1	54467	7	1	92245974	92401383	-0.0125053	0.892456
ENSG00000001630	CYP51A1	1595	7	-1	92112153	92134803	0.14062	0.172484
ENSG00000001631	KRIT1	889	7	-1	92198969	92246166	-0.026078	0.788822
ENSG00000002016	RAD52	5893	12	-1	911736	990053	0.0179191	0.87064
ENSG00000002330	BAD	572	11	-1	64269830	64284704	-0.238465	0.0529775
ENSG00000002549	LAP3	51056	4	1	17577192	17607972	0.167279	1.45604e-05
ENSG00000002586	CD99	4267	X	1	2691187	2741309	-0.0451751	0.656853
ENSG00000002746	HECW1	23072	7	1	43112629	43566001	-0.460177	0.0253168
ENSG00000002822	MAD1L1	8379	7	-1	1815793	2233243	-0.00144165	0.991158
ENSG00000002834	LASP1	3927	17	1	38869859	38921770	-0.0361161	0.520086
ENSG00000002919	SNX11	29916	17	1	48103357	48123601	-0.236409	0.00198707
ENSG00000003056	M6PR	4074	12	-1	8940361	8949761	0.139334	0.0314444
ENSG00000003096	KLHL13	90293	X	-1	117897813	118117340	0.243998	9.32408e-05
ENSG00000003147	ICA1	3382	7	-1	8113184	8262687	-0.249714	0.165478
ENSG00000003249	DBNDD1	79007	16	-1	90004871	90019890	-0.0764746	0.535711
ENSG00000003393	ALS2	57679	2	-1	201700267	201780956	0.138171	6.63467e-06
ENSG00000003402	CFLAR	8837	2	1	201116154	201176687	0.0869483	0.354929
ENSG00000003436	TFPI	7035	2	-1	187464230	187565760	-0.0794118	0.777927
ENSG00000003509	NDUFAF7	55471	2	1	37231631	37253403	0.0166804	0.913849
ENSG00000003756	RBM5	10181	3	1	50088919	50119021	-0.145558	0.0609386
ENSG00000003987	MTMR7	9108	8	-1	17296794	17413528	-0.188957	0.191416
ENSG00000004059	ARF5	381	7	1	127588386	127591700	-0.156307	0.0589595
ENSG00000004139	SARM1	23098	17	1	28364356	28404049	-0.0277895	0.621662
ENSG00000004142	POLDIP2	26073	17	-1	28346633	28357527	-0.0225174	0.632807
ENSG00000004455	AK2	204	1	-1	33007940	33080996	0.195716	0.0602822
ENSG00000004478	FKBP4	2288	12	1	2794970	2805423	0.337419	0.000812673
ENSG00000004487	KDM1A	23028	1	1	23019443	23083689	-0.0194569	0.726546
ENSG00000004534	RBM6	10180	3	1	49940007	50100045	-0.0805346	0.119021
ENSG00000004660	CAMKK1	84254	17	-1	3860315	3894891	-0.192075	0.00743459
ENSG00000004700	RECQL	5965	12	-1	21468910	21501669	0.0729909	0.401863
ENSG00000004766	VPS50	55610	7	1	93232340	93361123	0.0825797	0.484196
ENSG00000004776	HSPB6	126393	19	-1	35754566	35758079	-0.396137	0.127171
ENSG00000004777	ARHGAP33	115703	19	1	35774532	35788822	-0.256282	0.000545942
ENSG00000004779	NDUFAB1	4706	16	-1	23581014	23596316	0.0348438	0.569162
ENSG00000004799	PDK4	5166	7	-1	95583499	95596516	0.0616647	0.79167
ENSG00000004848	ARX	170302	X	-1	25003694	25016420	-0.142835	0.735609
ENSG00000004864	SLC25A13	10165	7	-1	96120220	96322147	0.403327	5.86101e-09
ENSG00000004866	ST7	7982	7	1	116953238	117230176	-0.0218243	0.877553
ENSG00000004897	CDC27	996	17	-1	47117703	47189422	0.0600098	0.498935
ENSG00000004948	CALCR	799	7	-1	93424486	93574730	0.268397	0.603193
ENSG00000004961	HCCS	3052	X	1	11111301	11123086	0.0156548	0.862507
ENSG00000004975	DVL2	1856	17	-1	7225342	7234517	0.0264339	0.803016
ENSG00000005007	UPF1	5976	19	1	18831959	18868230	0.0427099	0.382476
ENSG00000005020	SKAP2	8935	7	-1	26667068	26995239	-0.344449	0.00237964
ENSG00000005022	SLC25A5	292	X	1	119468422	119471396	0.164292	0.0289583
ENSG00000005059	MCUB	55013	4	1	109560209	109688719	0.167543	0.251604
ENSG00000005075	POLR2J	5439	7	-1	102473118	102478907	-0.045454	0.678019
ENSG00000005100	DHX33	56919	17	-1	5440917	5468982	0.133531	0.00579696
ENSG00000005108	THSD7A	221981	7	-1	11370365	11832198	-0.453508	0.0028598
ENSG00000005156	LIG3	3980	17	1	34980512	35009743	0.138352	0.0972036
ENSG00000005175	RPAP3	79657	12	-1	47661249	47706030	0.0918443	0.0807452
ENSG00000005189	REXO5	81691	16	1	20806429	20849665	0.0534456	0.615437
ENSG00000005194	CIAPIN1	57019	16	-1	57428187	57447420	0.0484242	0.480133
ENSG00000005206	SPPL2B	56928	19	1	2328615	2355095	-0.270751	0.0434098
ENSG00000005238	FAM214B	80256	9	-1	35104112	35116341	-0.227235	0.00126443
ENSG00000005249	PRKAR2B	5577	7	1	107044705	107161811	0.0634968	0.590643
ENSG00000005302	MSL3	10943	X	1	11758159	11775772	0.198351	0.10737
ENSG00000005339	CREBBP	1387	16	-1	3725054	3880713	0.0771266	0.467908
ENSG00000005379	TSPOAP1	9256	17	-1	58301228	58328795	-0.179323	0.225763
ENSG00000005436	GCFC2	6936	2	-1	75652000	75710985	0.287776	0.000824597
ENSG00000005448	WDR54	84058	2	1	74421678	74425755	-0.0914384	0.257136
ENSG00000005469	CROT	54677	7	1	87345664	87399794	0.245118	0.00644368
ENSG00000005471	ABCB4	5244	7	-1	87401696	87480435	-0.0509503	0.916069
ENSG00000005483	KMT2E	55904	7	1	105014190	105115019	-0.047982	0.551385
ENSG00000005486	RHBDD2	57414	7	1	75842602	75888926	-0.223986	0.000518096
ENSG00000005700	IBTK	25998	6	-1	82169986	82247754	0.0935225	0.20695
ENSG00000005801	ZNF195	7748	11	-1	3339261	3379222	-0.0616686	0.553798
ENSG00000005810	MYCBP2	23077	13	-1	77044657	77327094	-0.146655	0.0737104
ENSG00000005812	FBXL3	26224	13	-1	76992598	77027195	-0.022644	0.843102
ENSG00000005882	PDK2	5164	17	1	50094737	50112152	-0.215058	0.0242166
ENSG00000005884	ITGA3	3675	17	1	50055968	50090481	0.147269	0.356914
ENSG00000005889	ZFX	7543	X	1	24149173	24216255	0.232225	0.0392978
ENSG00000005893	LAMP2	3920	X	-1	120426148	120469365	0.0320253	0.816038
ENSG00000006007	GDE1	51573	16	-1	19501693	19522123	0.0475063	0.409892
ENSG00000006015	REX1BD	55049	19	1	18588685	18592337	-0.225993	0.128703
ENSG00000006016	CRLF1	9244	19	-1	18572220	18607741	-1.08275	0.00808283
ENSG00000006025	OSBPL7	114881	17	-1	47807372	47821834	-0.181423	0.277828
ENSG00000006042	TMEM98	26022	17	1	32927910	32945106	-0.014208	0.914114
ENSG00000006062	MAP3K14	9020	17	-1	45263119	45317029	-0.196857	0.0547928
ENSG00000006118	TMEM132A	54972	11	1	60924460	60937159	-0.242411	0.00353134
ENSG00000006125	AP2B1	163	17	1	35578046	35726413	0.0211816	0.882032
ENSG00000006128	TAC1	6863	7	1	97732084	97740472	-1.19328	4.79855e-14
ENSG00000006194	ZNF263	10127	16	1	3263800	3301401	-0.0559273	0.629395
ENSG00000006210	CX3CL1	6376	16	1	57372477	57385044	0.452895	2.14536e-06
ENSG00000006282	SPATA20	64847	17	1	50543058	50555852	-0.0521952	0.746987
ENSG00000006327	TNFRSF12A	51330	16	1	3018445	3022383	0.00871937	0.97646
ENSG00000006432	MAP3K9	4293	14	-1	70722526	70809534	-0.177292	0.021313
ENSG00000006451	RALA	5898	7	1	39623565	39708120	0.147217	0.00789016
ENSG00000006453	BAIAP2L1	55971	7	-1	98291650	98401090	0.260791	0.212424
ENSG00000006459	KDM7A	80853	7	-1	140084746	140176983	-0.17695	0.0844901
ENSG00000006468	ETV1	2115	7	-1	13891229	13991425	0.263177	0.00227338
ENSG00000006530	AGK	55750	7	1	141551278	141655244	-0.104861	0.658388
ENSG00000006534	ALDH3B1	221	11	1	68008578	68029282	0.297681	0.0696571
ENSG00000006576	PHTF2	57157	7	1	77798792	77957503	-0.0393075	0.727833
ENSG00000006607	FARP2	9855	2	1	241356285	241494841	0.00137463	0.990701
ENSG00000006625	GGCT	79017	7	-1	30496621	30504841	0.103036	0.0829332
ENSG00000006634	DBF4	10926	7	1	87876216	87909553	0.295539	0.000368392
ENSG00000006638	TBXA2R	6915	19	-1	3594507	3606875	-0.00274458	0.990701
ENSG00000006652	IFRD1	3475	7	1	112422887	112481017	0.052581	0.660218
ENSG00000006695	COX10	1352	17	1	14069490	14231736	0.238689	0.000118016
ENSG00000006704	GTF2IRD1	9569	7	1	74453790	74602605	0.00426993	0.962744
ENSG00000006712	PAF1	54623	19	-1	39385629	39391154	0.0165654	0.673953
ENSG00000006715	VPS41	27072	7	-1	38722974	38932394	0.0495513	0.514743
ENSG00000006740	ARHGAP44	9912	17	1	12789498	12991643	-0.609504	2.47715e-14
ENSG00000006744	ELAC2	60528	17	-1	12991612	13018065	0.0537342	0.285389
ENSG00000006747	SCIN	85477	7	1	12570577	12660182	-0.0199598	0.971295
ENSG00000006756	ARSD	414	X	-1	2903972	2929349	-0.1692	0.150172
ENSG00000006757	PNPLA4	8228	X	-1	7898247	7927739	0.00637085	0.989718
ENSG00000006831	ADIPOR2	79602	12	1	1688574	1788674	0.125482	0.0266306
ENSG00000006837	CDKL3	51265	5	-1	134286350	134371047	-0.0359982	0.848418
ENSG00000007047	MARK4	57787	19	1	45079288	45305284	-0.0245582	0.865936
ENSG00000007062	PROM1	8842	4	-1	15963076	16084378	0.00839197	0.960267
ENSG00000007080	CCDC124	115098	19	1	17933015	17943991	-0.0872598	0.420154
ENSG00000007168	PAFAH1B1	5048	17	1	2593210	2685615	0.0078695	0.931745
ENSG00000007174	DNAH9	1770	17	1	11598470	11969748	-0.902218	4.17765e-08
ENSG00000007202	KIAA0100	9703	17	-1	28614446	28645454	0.0534998	0.259995
ENSG00000007237	GAS7	8522	17	-1	9910606	10198606	-0.212526	0.210811
ENSG00000007255	TRAPPC6A	79090	19	-1	45162928	45178237	-0.269028	0.172584
ENSG00000007341	ST7L	54879	1	-1	112523514	112620825	0.0114878	0.945902
ENSG00000007350	TKTL1	8277	X	1	154295795	154330350	0.288002	0.0134934
ENSG00000007372	PAX6	5080	11	-1	31784779	31817961	0.540404	0.00280595
ENSG00000007376	RPUSD1	113000	16	-1	784974	788397	-0.00307153	0.983955
ENSG00000007384	RHBDF1	64285	16	-1	58059	76355	0.141984	0.382384
ENSG00000007392	LUC7L	55692	16	-1	188969	229463	-0.136479	0.227124
ENSG00000007402	CACNA2D2	9254	3	-1	50362613	50504244	-0.442435	1.71374e-17
ENSG00000007516	BAIAP3	8938	16	1	1333638	1349441	-0.954974	2.30983e-16
ENSG00000007520	TSR3	115939	16	-1	1349240	1351878	-0.02261	0.871216
ENSG00000007541	PIGQ	9091	16	1	566995	584109	-0.254756	0.00326831
ENSG00000007545	CRAMP1	57585	16	1	1612337	1677908	0.143831	0.00178276
ENSG00000007866	TEAD3	7005	6	-1	35473597	35497079	0.135169	0.221203
ENSG00000007923	DNAJC11	55735	1	-1	6634168	6701924	0.0719372	0.194969
ENSG00000007968	E2F2	1870	1	-1	23506438	23531233	-0.0758737	0.488174
ENSG00000008018	PSMB1	5689	6	-1	170535120	170553307	-0.0327522	0.633485
ENSG00000008056	SYN1	6853	X	-1	47571901	47619857	-0.458137	4.03067e-06
ENSG00000008083	JARID2	3720	6	1	15246069	15522042	0.00623	0.928624
ENSG00000008086	CDKL5	6792	X	1	18425583	18653629	0.0269002	0.871755
ENSG00000008118	CAMK1G	57172	1	1	209583714	209613939	0.136862	0.286347
ENSG00000008128	CDK11A	728642	1	-1	1702379	1724357	-0.208199	0.0730423
ENSG00000008130	NADK	65220	1	-1	1751232	1780457	-0.0344747	0.802249
ENSG00000008197	TFAP2D	83741	6	1	50713526	50773033	2.00786	0.00213104
ENSG00000008256	CYTH3	9265	7	-1	6161776	6272644	0.00668443	0.917309
ENSG00000008277	ADAM22	53616	7	1	87934143	88202889	-0.252593	0.036333
ENSG00000008282	SYPL1	6856	7	-1	106090505	106112576	0.225326	0.00244832
ENSG00000008283	CYB561	1534	17	-1	63432304	63446354	-0.358165	0.000747728
ENSG00000008294	SPAG9	9043	17	-1	50962174	51120868	-0.0392999	0.514828
ENSG00000008300	CELSR3	1951	3	-1	48636463	48662886	-0.137207	0.047844
ENSG00000008311	AASS	10157	7	-1	122073549	122144255	0.0796055	0.391575
ENSG00000008324	SS18L2	51188	3	1	42581840	42596934	0.171386	0.0534806
ENSG00000008382	MPND	84954	19	1	4343527	4360086	-0.052779	0.533202
ENSG00000008394	MGST1	4257	12	1	16347142	16609259	0.0374646	0.843102
ENSG00000008405	CRY1	1407	12	-1	106991364	107093549	0.153769	0.0435794
ENSG00000008513	ST3GAL1	6482	8	-1	133454848	133571940	-0.20012	0.241412
ENSG00000008516	MMP25	64386	16	1	3046561	3060726	-1.27052	0.00571904
ENSG00000008710	PKD1	5310	16	-1	2088708	2135898	-0.232044	0.000299034
ENSG00000008735	MAPK8IP2	23542	22	1	50600793	50613981	-0.00751128	0.945637
ENSG00000008838	MED24	9862	17	-1	40019097	40061215	0.00834298	0.914579
ENSG00000008853	RHOBTB2	23221	8	1	22987417	23020199	-0.0835176	0.398213
ENSG00000008869	HEATR5B	54497	2	-1	36968383	37084372	-0.0812316	0.354848
ENSG00000008952	SEC62	7095	3	1	169966635	169998373	0.105427	0.0239143
ENSG00000008988	RPS20	6224	8	-1	56067254	56074510	0.108731	0.29117
ENSG00000009307	CSDE1	7812	1	-1	114716913	114758676	0.104952	6.48547e-05
ENSG00000009335	UBE3C	9690	7	1	157138916	157269370	-0.00979332	0.892686
ENSG00000009413	REV3L	5980	6	-1	111299028	111483715	0.193405	0.0574739
ENSG00000009694	TENM1	10178	X	-1	124375903	124963817	-0.0853479	0.693106
ENSG00000009765	IYD	389434	6	1	150368892	150405969	-0.0594381	0.903154
ENSG00000009780	FAM76A	199870	1	1	27725961	27763116	-0.116167	0.272394
ENSG00000009830	POMT2	29954	14	-1	77274956	77320883	-0.117873	0.108096
ENSG00000009844	VTA1	51534	6	1	142147162	142224685	0.0637967	0.575007
ENSG00000009954	BAZ1B	9031	7	-1	73440406	73522293	0.220493	7.50996e-07
ENSG00000010017	RANBP9	10048	6	-1	13621498	13711835	0.0612885	0.46056
ENSG00000010030	ETV7	51513	6	-1	36354091	36387800	0.670443	0.131058
ENSG00000010072	SPRTN	83932	1	1	231337104	231355023	0.131339	0.0805207
ENSG00000010165	EEF1AKNMT	51603	1	1	171781660	171814023	0.161961	0.0494256
ENSG00000010219	DYRK4	8798	12	1	4562204	4615302	0.108107	0.26225
ENSG00000010244	ZNF207	7756	17	1	32350132	32381885	0.0291876	0.688008
ENSG00000010256	UQCRC1	7384	3	-1	48599002	48610976	-0.0181896	0.885622
ENSG00000010270	STARD3NL	83930	7	1	38178245	38230670	0.0785935	0.188028
ENSG00000010278	CD9	928	12	1	6199715	6238271	-0.886013	3.3514e-06
ENSG00000010292	NCAPD2	9918	12	1	6493356	6531955	0.283681	1.50459e-06
ENSG00000010295	IFFO1	25900	12	-1	6538961	6556073	0.0101109	0.948698
ENSG00000010310	GIPR	2696	19	1	45668221	45683722	-0.518475	0.0517995
ENSG00000010322	NISCH	11188	3	1	52455118	52493068	-0.0381685	0.459062
ENSG00000010361	FUZ	80199	19	-1	49806866	49817376	0.139264	0.116645
ENSG00000010404	IDS	3423	X	-1	149476988	149521096	-0.171799	0.161414
ENSG00000010539	ZNF200	7752	16	-1	3222325	3236221	-0.00314611	0.977579
ENSG00000010610	CD4	920	12	1	6786858	6820799	-0.293281	0.399533
ENSG00000010626	LRRC23	10233	12	1	6873569	6914241	-0.45903	2.28986e-06
ENSG00000010704	HFE	3077	6	1	26087281	26098343	-0.706029	0.00397243
ENSG00000010803	SCMH1	22955	1	-1	41027200	41242154	0.0808082	0.374578
ENSG00000010810	FYN	2534	6	-1	111660332	111873452	-0.219767	0.000345236
ENSG00000010818	HIVEP2	3097	6	-1	142751469	142956698	-0.0169995	0.915455
ENSG00000011007	ELOA	6924	1	1	23743155	23762059	-0.0112323	0.906889
ENSG00000011009	LYPLA2	11313	1	1	23791145	23795539	-0.0730641	0.342699
ENSG00000011021	CLCN6	1185	1	1	11806096	11848079	-0.0255784	0.822659
ENSG00000011028	MRC2	9902	17	1	62627670	62693597	-0.00409366	0.984818
ENSG00000011052	NME1-NME2	654364	17	1	51153590	51171744	0.251562	0.0357123
ENSG00000011105	TSPAN9	10867	12	1	3077355	3286564	-0.216259	6.51533e-05
ENSG00000011132	APBA3	9546	19	-1	3750772	3761692	-0.0739381	0.561598
ENSG00000011143	MKS1	54903	17	-1	58205441	58219605	-0.044927	0.714807
ENSG00000011198	ABHD5	51099	3	1	43690108	43734371	0.542752	0.0664148
ENSG00000011243	AKAP8L	26993	19	-1	15380050	15419141	-0.126737	0.275567
ENSG00000011258	MBTD1	54799	17	-1	51177425	51260163	0.0960499	0.356907
ENSG00000011260	UTP18	51096	17	1	51260546	51297936	0.163349	0.00997872
ENSG00000011275	RNF216	54476	7	-1	5620047	5781696	0.0039552	0.967237
ENSG00000011295	TTC19	54902	17	1	15999784	16045015	-0.0856584	0.206069
ENSG00000011304	PTBP1	5725	19	1	797075	812327	0.0652746	0.288928
ENSG00000011332	DPF1	8193	19	-1	38211006	38229714	0.0225491	0.829289
ENSG00000011347	SYT7	9066	11	-1	61513714	61581148	-0.225898	0.0480923
ENSG00000011405	PIK3C2A	5286	11	-1	17077730	17207983	0.254137	0.00169022
ENSG00000011422	PLAUR	5329	19	-1	43646095	43670547	-0.586688	1.30545e-06
ENSG00000011426	ANLN	54443	7	1	36389821	36453791	0.423519	4.18294e-09
ENSG00000011451	WIZ	58525	19	-1	15419978	15449956	0.0282491	0.609156
ENSG00000011454	RABGAP1	23637	9	1	122940833	123104866	0.0537977	0.504232
ENSG00000011478	QPCTL	54814	19	1	45692403	45703989	-0.0393073	0.800674
ENSG00000011485	PPP5C	5536	19	1	46347087	46392981	-0.030882	0.478781
ENSG00000011523	CEP68	23177	2	1	65056366	65087004	0.0727595	0.482755
ENSG00000011566	MAP4K3	8491	2	-1	39249266	39437301	-0.0747528	0.499722
ENSG00000011638	TMEM159	57146	16	1	21158377	21180616	-0.249914	0.00270859
ENSG00000012061	ERCC1	2067	19	-1	45407334	45478828	0.0640284	0.506048
ENSG00000012174	MBTPS2	51360	X	1	21839617	21885423	0.0830314	0.418141
ENSG00000012211	PRICKLE3	4007	X	-1	49174802	49186528	0.158192	0.857039
ENSG00000012232	EXTL3	2137	8	1	28600469	28755599	-0.0133221	0.849267
ENSG00000012660	ELOVL5	60481	6	-1	53267398	53349179	0.2548	0.000426113
ENSG00000012822	CALCOCO1	57658	12	-1	53708517	53727745	-0.324375	1.75835e-05
ENSG00000012963	UBR7	55148	14	1	93207241	93229215	0.108832	0.185484
ENSG00000012983	MAP4K5	11183	14	-1	50418501	50561126	0.0677043	0.417254
ENSG00000013016	EHD3	30845	2	1	31234152	31269451	-0.259593	0.00149162
ENSG00000013275	PSMC4	5704	19	1	39971165	39981764	0.0256151	0.663723
ENSG00000013288	MAN2B2	23324	4	1	6575189	6623362	-0.103644	0.210811
ENSG00000013297	CLDN11	5010	3	1	170418868	170454733	-0.142722	0.367714
ENSG00000013306	SLC25A39	51629	17	-1	44319625	44324870	-0.0304093	0.74407
ENSG00000013364	MVP	9961	16	1	29820394	29848039	-0.45141	0.0357191
ENSG00000013374	NUB1	51667	7	1	151341699	151378449	0.0729772	0.404621
ENSG00000013375	PGM3	5238	6	-1	83161150	83193936	0.0659216	0.47288
ENSG00000013392	RWDD2A	112611	6	1	83193357	83198935	-0.0742294	0.389527
ENSG00000013441	CLK1	1195	2	-1	200853009	200864744	-0.355114	0.00505482
ENSG00000013503	POLR3B	55703	12	1	106357748	106510198	0.0814828	0.4989
ENSG00000013523	ANGEL1	23357	14	-1	76786009	76826246	-0.00884428	0.929225
ENSG00000013561	RNF14	9604	5	1	141958328	141990292	0.0432089	0.710542
ENSG00000013563	DNASE1L1	1774	X	-1	154401236	154412112	-0.232396	0.0566067
ENSG00000013573	DDX11	1663	12	1	31073860	31104799	0.023473	0.857635
ENSG00000013583	HEBP1	50865	12	-1	12974870	13000265	0.132017	0.110901
ENSG00000013619	MAMLD1	10046	X	1	150361422	150514178	-0.137799	0.271558
ENSG00000013810	TACC3	10460	4	1	1712891	1745171	0.12938	0.0221659
ENSG00000014123	UFL1	23376	6	1	96521595	96555276	0.135605	0.032843
ENSG00000014138	POLA2	23649	11	1	65261920	65305589	0.239382	0.000298931
ENSG00000014164	ZC3H3	23144	8	-1	143437659	143541447	-0.00992686	0.881269
ENSG00000014216	CAPN1	823	11	1	65180566	65212006	-0.264684	7.88508e-07
ENSG00000014641	MDH1	4190	2	1	63588609	63607197	-0.0122294	0.871496
ENSG00000014824	SLC30A9	10463	4	1	41990502	42090461	0.0446241	0.326287
ENSG00000014914	MTMR11	10903	1	-1	149928651	149936879	-0.419784	0.00204982
ENSG00000014919	COX15	1355	10	-1	99710868	99732127	0.013481	0.866468
ENSG00000015133	CCDC88C	440193	14	-1	91271323	91417844	-0.0498671	0.483605
ENSG00000015153	YAF2	10138	12	-1	42157104	42238349	0.0773978	0.297334
ENSG00000015171	ZMYND11	10771	10	1	134465	254637	0.0114496	0.886332
ENSG00000015285	WAS	7454	X	1	48676596	48691427	-0.833255	0.00132173
ENSG00000015475	BID	637	22	-1	17734138	17774770	0.18569	0.194833
ENSG00000015479	MATR3	9782	5	1	139293674	139331677	0.0759058	0.419549
ENSG00000015532	XYLT2	64132	17	1	50346126	50363138	-0.0390754	0.746925
ENSG00000015568	RGPD5	84220	2	1	109792758	109857705	-0.361251	0.0783094
ENSG00000015592	STMN4	81551	8	-1	27235323	27258420	-0.344267	0.00534195
ENSG00000015676	NUDCD3	23386	7	-1	44379119	44490658	-0.0800531	0.536114
ENSG00000016391	CHDH	55349	3	-1	53812335	53846419	0.396217	0.00144483
ENSG00000016864	GLT8D1	55830	3	-1	52694488	52706032	-0.0191146	0.746267
ENSG00000017260	ATP2C1	27032	3	1	130850595	131016712	0.0339881	0.71581
ENSG00000017483	SLC38A5	92745	X	-1	48458537	48470260	-0.588947	0.230111
ENSG00000017797	RALBP1	10928	18	1	9475009	9538114	0.142686	0.00409579
ENSG00000018189	RUFY3	22902	4	1	70704204	70808619	-0.12411	0.0166334
ENSG00000018236	CNTN1	1272	12	1	40692439	41072415	-0.0840298	0.726568
ENSG00000018280	SLC11A1	6556	2	1	218382029	218396894	0.5985	0.242421
ENSG00000018408	WWTR1	25937	3	-1	149517235	149736714	-0.147465	0.0768823
ENSG00000018510	AGPS	8540	2	1	177392768	177559299	0.49156	2.87507e-13
ENSG00000018610	CXorf56	63932	X	-1	119538149	119565409	0.00737962	0.94984
ENSG00000018699	TTC27	55622	2	1	32628032	32821051	0.126112	0.0608618
ENSG00000018869	ZNF582	147948	19	-1	56375846	56393545	-0.00639002	0.971521
ENSG00000019144	PHLDB1	23187	11	1	118606440	118658031	-0.136821	0.00212473
ENSG00000019485	PRDM11	56981	11	1	45095806	45235110	0.0337267	0.771047
ENSG00000019505	SYT13	57586	11	-1	45240302	45286341	-0.259053	0.0711944
ENSG00000019991	HGF	3082	7	-1	81699010	81770438	-1.52625	0.0144544
ENSG00000019995	ZRANB1	54764	10	1	124942123	124988189	0.0440807	0.483886
ENSG00000020129	NCDN	23154	1	1	35557473	35567274	-0.180531	0.00051112
ENSG00000020181	ADGRA2	25960	8	1	37784191	37844896	-0.0244987	0.880381
ENSG00000020256	ZFP64	55734	20	-1	52051663	52204308	0.0975893	0.0847471
ENSG00000020426	MNAT1	4331	14	1	60734742	60969965	0.185722	0.00245118
ENSG00000020577	SAMD4A	23034	14	1	54566117	54793315	0.255394	0.000699671
ENSG00000020922	MRE11	4361	11	-1	94415570	94493885	0.256287	0.000526382
ENSG00000021300	PLEKHB1	58473	11	1	73646178	73662819	0.0580491	0.847407
ENSG00000021355	SERPINB1	1992	6	-1	2832332	2841959	0.987915	2.57311e-09
ENSG00000021488	SLC7A9	11136	19	-1	32830509	32869767	-0.0524999	0.914026
ENSG00000021574	SPAST	6683	2	1	32063556	32157637	-0.125751	0.412227
ENSG00000021645	NRXN3	9369	14	1	78170373	79868291	-0.85888	1.78898e-08
ENSG00000021762	OSBPL5	114879	11	-1	3087107	3166739	-0.29787	1.23091e-05
ENSG00000021776	AQR	9716	15	-1	34851782	34969742	0.187317	0.0633436
ENSG00000022267	FHL1	2273	X	1	136146702	136211359	-0.0301579	0.846854
ENSG00000022277	RTF2	51507	20	1	56468585	56519449	-0.0502204	0.234527
ENSG00000022556	NLRP2	55655	19	1	54953130	55001142	0.226542	0.647826
ENSG00000022567	SLC45A4	57210	8	-1	141207166	141308305	0.253433	0.000146767
ENSG00000022840	RNF10	9921	12	1	120533480	120577588	-0.0313137	0.738263
ENSG00000022976	ZNF839	55778	14	1	102317377	102342702	0.0190894	0.81341
ENSG00000023041	ZDHHC6	64429	10	-1	112424428	112446917	0.0452611	0.599781
ENSG00000023171	GRAMD1B	57476	11	1	123358428	123627774	-0.179865	0.204898
ENSG00000023191	RNH1	6050	11	-1	494512	507300	-0.041656	0.963951
ENSG00000023228	NDUFS1	4719	2	-1	206114817	206159509	0.0703155	0.10872
ENSG00000023287	RB1CC1	9821	8	-1	52622458	52745843	0.110208	0.121266
ENSG00000023318	ERP44	23071	9	-1	99979185	100099000	0.133271	0.0563666
ENSG00000023330	ALAS1	211	3	1	52198086	52214327	-0.00420749	0.960491
ENSG00000023445	BIRC3	330	11	1	102317450	102339403	0.11609	0.771047
ENSG00000023516	AKAP11	11215	13	1	42272152	42323261	0.148438	0.166148
ENSG00000023572	GLRX2	51022	1	-1	193090866	193106114	0.181137	0.158281
ENSG00000023608	SNAPC1	6617	14	1	61762420	61796428	0.101409	0.136168
ENSG00000023697	DERA	51071	12	1	15911302	16037381	0.243504	3.19905e-05
ENSG00000023734	STRAP	11171	12	1	15882387	15903478	0.161995	0.00194605
ENSG00000023902	PLEKHO1	51177	1	1	150149183	150164720	0.0230603	0.863528
ENSG00000023909	GCLM	2730	1	-1	93885199	93909456	0.109197	0.58532
ENSG00000024048	UBR2	23304	6	1	42564029	42693505	0.227152	3.76662e-05
ENSG00000024526	DEPDC1	55635	1	-1	68474152	68497221	0.35678	0.000174383
ENSG00000024862	CCDC28A	25901	6	1	138773769	138793319	-0.280077	0.0587458
ENSG00000025039	RRAGD	58528	6	-1	89364616	89412273	-0.3412	0.0236966
ENSG00000025156	HSF2	3298	6	1	122399551	122433119	-0.0247649	0.867517
ENSG00000025293	PHF20	51230	20	1	35771974	35950370	0.0695824	0.469391
ENSG00000025423	HSD17B6	8630	12	1	56752161	56787790	0.131557	0.743438
ENSG00000025434	NR1H3	10062	11	1	47248300	47269033	0.10434	0.510342
ENSG00000025708	TYMP	1890	22	-1	50525752	50530032	0.0826606	0.860372
ENSG00000025770	NCAPH2	29781	22	1	50508224	50524780	0.0160374	0.895561
ENSG00000025772	TOMM34	10953	20	-1	44942130	44960397	0.12613	0.142042
ENSG00000025796	SEC63	11231	6	-1	107867756	107958208	0.0161243	0.778896
ENSG00000025800	KPNA6	23633	1	1	32108056	32176563	0.109041	0.111804
ENSG00000026103	FAS	355	10	1	88990531	89017059	0.316435	0.131261
ENSG00000026297	RNASET2	8635	6	-1	166922113	166957191	-0.266874	0.015811
ENSG00000026652	AGPAT4	56895	6	-1	161129967	161274061	0.113288	0.0658173
ENSG00000026950	BTN3A1	11119	6	1	26402237	26415208	0.144528	0.323614
ENSG00000027001	MIPEP	4285	13	-1	23730189	23889400	-0.0620615	0.487599
ENSG00000027697	IFNGR1	3459	6	-1	137197485	137219449	-0.189519	0.193413
ENSG00000027847	B4GALT7	11285	5	1	177600132	177610330	-0.0595913	0.35718
ENSG00000028203	VEZT	55591	12	1	95217746	95302799	-0.116433	0.147063
ENSG00000028277	POU2F2	5452	19	-1	42086110	42196585	-0.203808	0.087651
ENSG00000028310	BRD9	65980	5	-1	850291	892801	-0.0867898	0.0803038
ENSG00000028528	SNX1	6642	15	1	64094123	64146090	-0.0435315	0.74466
ENSG00000028839	TBPL1	9519	6	1	133952170	133990432	0.0466328	0.539147
ENSG00000029153	ARNTL2	56938	12	1	27332854	27425289	0.466382	1.72941e-05
ENSG00000029363	BCLAF1	9774	6	-1	136256627	136289851	0.15828	0.103993
ENSG00000029364	SLC39A9	55334	14	1	69398015	69462390	-0.0336007	0.663986
ENSG00000029534	ANK1	286	8	-1	41653220	41896762	-0.37727	0.0177585
ENSG00000029639	TFB1M	51106	6	-1	155256134	155314493	-0.0667097	0.520886
ENSG00000029725	RABEP1	9135	17	1	5282265	5386340	0.00661652	0.92772
ENSG00000029993	HMGB3	3149	X	1	150980509	150990771	-0.0785487	0.107811
ENSG00000030066	NUP160	23279	11	-1	47778087	47848555	0.143755	0.0379097
ENSG00000030110	BAK1	578	6	-1	33572547	33580293	0.217411	0.0213106
ENSG00000030419	IKZF2	22807	2	-1	212999691	213152427	0.435769	0.000738082
ENSG00000030582	GRN	2896	17	1	44345246	44353106	-0.234985	0.00670249
ENSG00000031003	FAM13B	51306	5	-1	137937960	138051961	-0.0492194	0.727073
ENSG00000031691	CENPQ	55166	6	1	49463370	49493107	0.292544	0.00017169
ENSG00000031698	SARS1	6301	1	1	109213918	109238182	-0.00749437	0.957392
ENSG00000031823	RANBP3	8498	19	-1	5916139	5978142	0.0346779	0.568843
ENSG00000032219	ARID4A	5926	14	1	58298504	58373887	0.116797	0.164162
ENSG00000032389	EIPR1	7260	2	-1	3188925	3377830	-0.0107543	0.933222
ENSG00000032444	PNPLA6	10908	19	1	7534004	7561764	-0.0113749	0.951111
ENSG00000032742	IFT88	8100	13	1	20567138	20691444	0.216221	0.00383835
ENSG00000033011	ALG1	56052	16	1	5033923	5087379	-0.0783427	0.374677
ENSG00000033030	ZCCHC8	55596	12	-1	122471599	122501073	0.0766545	0.344673
ENSG00000033050	ABCF2	10061	7	-1	151211484	151227205	0.164345	0.00388441
ENSG00000033100	CHPF2	54480	7	1	151232489	151238827	-0.106954	0.0414545
ENSG00000033170	FUT8	2530	14	1	65410592	65744121	-0.0180434	0.852199
ENSG00000033178	UBA6	55236	4	-1	67612652	67701155	0.0498941	0.714807
ENSG00000033327	GAB2	9846	11	-1	78215293	78418348	0.0100113	0.896773
ENSG00000033627	ATP6V0A1	535	17	1	42458844	42522582	-0.0518892	0.321195
ENSG00000033800	PIAS1	8554	15	1	68054309	68198603	0.116101	0.219736
ENSG00000033867	SLC4A7	9497	3	-1	27372721	27484420	0.125891	0.0926622
ENSG00000034053	APBA2	321	15	1	28884483	29118315	-0.087536	0.457515
ENSG00000034152	MAP2K3	5606	17	1	21284672	21315232	0.0891727	0.269701
ENSG00000034239	EFCAB1	79645	8	-1	48710789	48735311	-0.26829	0.142329
ENSG00000034510	TMSB10	9168	2	1	84905656	84906671	-0.252056	0.000270091
ENSG00000034533	ASTE1	28990	3	-1	131013875	131027649	-0.122662	0.666241
ENSG00000034677	RNF19A	25897	8	-1	100257060	100336218	-0.12042	0.400766
ENSG00000034693	PEX3	8504	6	1	143450805	143490616	-0.0257957	0.874089
ENSG00000034713	GABARAPL2	11345	16	1	75566375	75577881	-0.0844853	0.237177
ENSG00000035115	SH3YL1	26751	2	-1	217730	266398	-0.019407	0.865779
ENSG00000035141	FAM136A	84908	2	-1	70295975	70302090	0.196202	6.35326e-09
ENSG00000035403	VCL	7414	10	1	73995193	74121363	-0.022163	0.894403
ENSG00000035499	DEPDC1B	55789	5	-1	60596912	60700190	0.342779	4.04769e-09
ENSG00000035664	DAPK2	23604	15	-1	63907036	64072033	-0.239086	0.198095
ENSG00000035681	NSMAF	8439	8	-1	58583508	58659853	0.0742642	0.326072
ENSG00000035687	ADSS2	159	1	-1	244408494	244451909	0.132692	0.0107351
ENSG00000035862	TIMP2	7077	17	-1	78852977	78925387	-0.25135	0.138958
ENSG00000035928	RFC1	5981	4	-1	39287456	39366375	0.16935	0.106829
ENSG00000036054	TBC1D23	55773	3	1	100260992	100325251	0.0284031	0.750081
ENSG00000036257	CUL3	8452	2	-1	224470150	224585397	0.131151	0.049541
ENSG00000036448	MYOM2	9172	8	1	2045046	2165552	-0.31581	0.568381
ENSG00000036530	CYP46A1	10858	14	1	99684298	99727301	-0.0885104	0.311644
ENSG00000036549	ZZZ3	26009	1	-1	77562416	77683419	0.179561	0.00263262
ENSG00000036565	SLC18A1	6570	8	-1	20144855	20183206	-1.42951	3.23303e-09
ENSG00000036672	USP2	9099	11	-1	119355215	119381711	-0.256168	0.135709
ENSG00000037042	TUBG2	27175	17	1	42659284	42667006	-0.29597	0.00662842
ENSG00000037241	RPL26L1	51121	5	1	172958729	172969771	-0.0631082	0.507511
ENSG00000037280	FLT4	2324	5	-1	180601506	180649624	0.287304	0.083289
ENSG00000037474	NSUN2	54888	5	-1	6599239	6633291	0.0367742	0.605865
ENSG00000037637	FBXO42	54455	1	-1	16246840	16352480	0.122603	0.130017
ENSG00000037749	MFAP3	4238	5	1	154038906	154220478	0.0936462	0.454346
ENSG00000037757	MRI1	84245	19	1	13764522	13774282	-0.252828	0.000680398
ENSG00000037897	METTL1	4234	12	-1	57768471	57772119	0.259035	0.000727357
ENSG00000038002	AGA	175	4	-1	177430774	177442437	-0.179913	0.045555
ENSG00000038210	PI4K2B	55300	4	1	25160663	25279204	0.227443	0.000505545
ENSG00000038219	BOD1L1	259282	4	-1	13568738	13627725	-0.0494101	0.531263
ENSG00000038274	MAT2B	27430	5	1	163503114	163519354	0.232169	6.90062e-07
ENSG00000038358	EDC4	23644	16	1	67873052	67884499	-0.0288754	0.700704
ENSG00000038382	TRIO	7204	5	1	14143342	14532128	-0.196444	0.0085462
ENSG00000038427	VCAN	1462	5	1	83471618	83582303	-0.149424	0.280988
ENSG00000038532	CLEC16A	23274	16	1	10944564	11182186	0.00788115	0.942962
ENSG00000038945	MSR1	4481	8	-1	16107878	16567490	-0.423318	0.498207
ENSG00000039123	MTREX	23517	5	1	55307989	55425579	0.237732	3.05877e-05
ENSG00000039139	DNAH5	1767	5	-1	13690331	13944543	0.0414362	0.874598
ENSG00000039319	ZFYVE16	9765	5	1	80408013	80483379	0.171183	0.117719
ENSG00000039523	RIPOR1	79567	16	1	67518418	67546788	0.27897	0.00561426
ENSG00000039560	RAI14	26064	5	1	34656328	34832612	0.0901651	0.241237
ENSG00000039650	PNKP	11284	19	-1	49859882	49878351	-0.145379	0.33997
ENSG00000040199	PHLPP2	23035	16	-1	71637835	71724701	-0.163782	0.0964927
ENSG00000040275	SPDL1	54908	5	1	169583636	169604778	0.169146	0.0334345
ENSG00000040341	STAU2	27067	8	-1	73420369	73747708	0.163986	0.00510401
ENSG00000040487	SLC66A1	54896	1	1	19312326	19329300	-0.0612388	0.337146
ENSG00000040531	CTNS	1497	17	1	3636459	3663103	-0.0845318	0.276717
ENSG00000040608	RTN4R	65078	22	-1	20241415	20283246	-0.0190745	0.890937
ENSG00000040633	PHF23	79142	17	-1	7235029	7239722	-0.0738735	0.308941
ENSG00000040731	CDH10	1008	5	-1	24487100	24644978	0.540602	3.42798e-13
ENSG00000040933	INPP4A	3631	2	1	98444854	98594392	-0.190269	5.9175e-07
ENSG00000041357	PSMA4	5685	15	1	78540405	78552417	0.0767242	0.33891
ENSG00000041515	MYO16	23026	13	1	108596152	109208005	0.348521	0.000188343
ENSG00000041802	LSG1	55341	3	-1	194640791	194672463	0.111157	0.0996368
ENSG00000041880	PARP3	10039	3	1	51942345	51948867	-0.128355	0.598491
ENSG00000041982	TNC	3371	9	-1	115019575	115118257	-0.000504613	0.998568
ENSG00000041988	THAP3	90326	1	1	6624866	6635586	0.0275161	0.823926
ENSG00000042062	RIPOR3	140876	20	-1	50586108	50691542	0.0521768	0.862781
ENSG00000042088	TDP1	55775	14	1	89954939	90044764	0.0408002	0.606079
ENSG00000042286	AIFM2	84883	10	-1	70098223	70132934	-0.45668	0.0041782
ENSG00000042317	SPATA7	55812	14	1	88384924	88470350	0.179766	0.0300004
ENSG00000042429	MED17	9440	11	1	93784227	93814963	-0.023294	0.954923
ENSG00000042445	RETSAT	54884	2	-1	85341955	85354531	0.0513674	0.54751
ENSG00000042753	AP2S1	1175	19	-1	46838136	46850846	0.0344795	0.728768
ENSG00000042980	ADAM28	10863	8	1	24294069	24359014	0.444417	0.397627
[truncated: 13,137 more rows]

## Sheet: Table S5
Supplementary Table 5. Gene set enrichment analysis (GSEA) of DEG results for N-KYOU, GO BP
ID	setSize	enrichmentScore	NES	pvalue	p.adjust	qvalues	rank	leading_edge
GOBP_REGULATION_OF_TRANS_SYNAPTIC_SIGNALING	367	-0.602374	-1.87147	1.07321e-09	2.78891e-07	2.43993e-07	1900	tags=30%, list=13%, signal=27%
GOBP_REGULATION_OF_POSTSYNAPTIC_MEMBRANE_POTENTIAL	118	-0.6701	-1.86577	1.41852e-05	0.000922826	0.000807353	1613	tags=30%, list=11%, signal=27%
GOBP_MOTILE_CILIUM_ASSEMBLY	18	-0.880848	-1.83848	0.000245734	0.00913508	0.00799201	843	tags=44%, list=6%, signal=42%
GOBP_REGULATION_OF_MEMBRANE_POTENTIAL	366	-0.5907	-1.8352	1.36114e-09	3.03598e-07	2.65609e-07	1807	tags=24%, list=12%, signal=22%
GOBP_NEUROTRANSMITTER_TRANSPORT	187	-0.622542	-1.83437	2.30732e-06	0.000207836	0.00018183	2545	tags=40%, list=17%, signal=34%
GOBP_LEARNING	119	-0.655488	-1.82675	1.04379e-05	0.00075217	0.000658052	1844	tags=32%, list=12%, signal=28%
GOBP_NEURON_PROJECTION_EXTENSION_INVOLVED_IN_NEURON_PROJECTION_GUIDANCE	36	-0.775656	-1.81708	0.000565443	0.017315	0.0151484	1457	tags=44%, list=10%, signal=40%
GOBP_COGNITION	238	-0.600245	-1.8002	4.86372e-07	5.4242e-05	4.74547e-05	1854	tags=26%, list=12%, signal=23%
GOBP_POSITIVE_REGULATION_OF_SYNAPTIC_TRANSMISSION	126	-0.639765	-1.79415	2.86318e-05	0.00167639	0.00146663	1852	tags=35%, list=12%, signal=31%
GOBP_AXON_EXTENSION	109	-0.652295	-1.79226	5.49704e-05	0.00299397	0.00261934	1457	tags=27%, list=10%, signal=24%
GOBP_POSITIVE_REGULATION_OF_DENDRITE_DEVELOPMENT	15	-0.893407	-1.79081	0.000276825	0.00997422	0.00872616	357	tags=40%, list=2%, signal=39%
GOBP_AXONEME_ASSEMBLY	68	-0.691484	-1.77705	0.000112554	0.00516864	0.00452189	2033	tags=41%, list=13%, signal=36%
GOBP_CALCIUM_ION_IMPORT	62	-0.700764	-1.76672	0.00017509	0.00725771	0.00634956	1413	tags=27%, list=9%, signal=25%
GOBP_DEFINITIVE_HEMOPOIESIS	17	-0.85068	-1.75253	0.00234849	0.0462199	0.0404364	53	tags=18%, list=0%, signal=18%
GOBP_MICROTUBULE_BUNDLE_FORMATION	97	-0.653653	-1.75131	7.78537e-05	0.00387943	0.003394	1899	tags=32%, list=13%, signal=28%
GOBP_PROTEIN_KINASE_C_SIGNALING	25	-0.792339	-1.7455	0.00190015	0.0399117	0.0349176	296	tags=24%, list=2%, signal=24%
GOBP_GLUTAMATE_SECRETION	38	-0.739463	-1.74336	0.00191625	0.0400702	0.0350562	1844	tags=39%, list=12%, signal=35%
GOBP_HINDBRAIN_DEVELOPMENT	132	-0.615565	-1.74093	6.45055e-05	0.00332026	0.0029048	1825	tags=30%, list=12%, signal=26%
GOBP_NEUROTRANSMITTER_SECRETION	146	-0.610469	-1.7361	8.45254e-05	0.00412413	0.00360808	2545	tags=40%, list=17%, signal=33%
GOBP_MEMBRANE_DEPOLARIZATION	74	-0.666534	-1.72589	0.00065855	0.019041	0.0166584	1704	tags=34%, list=11%, signal=30%
GOBP_SYNAPTIC_TRANSMISSION_GLUTAMATERGIC	81	-0.649776	-1.70898	0.000617701	0.0186665	0.0163308	1661	tags=33%, list=11%, signal=30%
GOBP_NEURON_PROJECTION_GUIDANCE	255	-0.565294	-1.70852	1.34927e-05	0.000903329	0.000790296	1477	tags=29%, list=10%, signal=27%
GOBP_MEMORY	98	-0.63493	-1.70824	0.000242644	0.00909236	0.00795464	1807	tags=29%, list=12%, signal=25%
GOBP_REGULATION_OF_EXTENT_OF_CELL_GROWTH	101	-0.626696	-1.70367	0.000957104	0.0235951	0.0206427	1457	tags=32%, list=10%, signal=29%
GOBP_CHEMICAL_SYNAPTIC_TRANSMISSION_POSTSYNAPTIC	95	-0.637109	-1.70275	0.000345043	0.0116272	0.0101723	1807	tags=31%, list=12%, signal=27%
GOBP_FOREBRAIN_MORPHOGENESIS	10	-0.921741	-1.69984	0.0011683	0.0278231	0.0243416	399	tags=30%, list=3%, signal=29%
GOBP_L_GLUTAMATE_IMPORT_ACROSS_PLASMA_MEMBRANE	13	-0.888444	-1.69588	0.00164216	0.0352839	0.0308689	791	tags=31%, list=5%, signal=29%
GOBP_NERVE_DEVELOPMENT	59	-0.676475	-1.69118	0.00138054	0.0320122	0.0280065	1467	tags=34%, list=10%, signal=31%
GOBP_LONG_TERM_SYNAPTIC_POTENTIATION	74	-0.652833	-1.69041	0.00120396	0.0283384	0.0247924	1844	tags=35%, list=12%, signal=31%
GOBP_NEUROPEPTIDE_SIGNALING_PATHWAY	67	-0.660038	-1.68731	0.000879234	0.0226282	0.0197967	1183	tags=28%, list=8%, signal=26%
GOBP_REGULATION_OF_SYNAPTIC_PLASTICITY	162	-0.576478	-1.66725	0.000157013	0.00662565	0.00579659	1900	tags=29%, list=13%, signal=26%
GOBP_ADENYLATE_CYCLASE_INHIBITING_G_PROTEIN_COUPLED_RECEPTOR_SIGNALING_PATHWAY	59	-0.666793	-1.66697	0.00216153	0.0438294	0.0383451	1695	tags=32%, list=11%, signal=29%
GOBP_NEGATIVE_REGULATION_OF_NERVOUS_SYSTEM_DEVELOPMENT	119	-0.595191	-1.65871	0.000667108	0.0190532	0.0166691	1436	tags=31%, list=9%, signal=28%
GOBP_MULTICELLULAR_ORGANISMAL_SIGNALING	173	-0.569691	-1.65783	9.82971e-05	0.00465074	0.0040688	2022	tags=29%, list=13%, signal=26%
GOBP_NEURON_PROJECTION_EXTENSION	152	-0.580543	-1.6564	0.000204327	0.00815594	0.0071354	1457	tags=24%, list=10%, signal=22%
GOBP_SYNAPTIC_VESICLE_EXOCYTOSIS	98	-0.613916	-1.6517	0.000627021	0.0188267	0.0164709	2460	tags=38%, list=16%, signal=32%
GOBP_SKELETAL_SYSTEM_MORPHOGENESIS	163	-0.569976	-1.64689	0.000513831	0.0161529	0.0141317	1509	tags=21%, list=10%, signal=19%
GOBP_REGULATION_OF_NEUROTRANSMITTER_LEVELS	191	-0.559857	-1.64564	0.000123053	0.00544866	0.00476688	2545	tags=37%, list=17%, signal=31%
GOBP_BEHAVIOR	450	-0.519669	-1.64169	1.71511e-06	0.000160671	0.000140567	1852	tags=23%, list=12%, signal=21%
GOBP_AXON_DEVELOPMENT	469	-0.514967	-1.63509	1.10346e-06	0.000115809	0.000101318	1764	tags=26%, list=12%, signal=24%
GOBP_ACIDIC_AMINO_ACID_TRANSPORT	62	-0.648042	-1.6338	0.00239882	0.0470129	0.0411302	1844	tags=29%, list=12%, signal=26%
GOBP_EMBRYONIC_SKELETAL_SYSTEM_DEVELOPMENT	84	-0.617268	-1.63331	0.00189255	0.0399117	0.0349176	1751	tags=21%, list=12%, signal=19%
GOBP_REGULATION_OF_DENDRITE_DEVELOPMENT	93	-0.610403	-1.63286	0.00153308	0.034033	0.0297745	829	tags=19%, list=5%, signal=18%
GOBP_RETINA_DEVELOPMENT_IN_CAMERA_TYPE_EYE	127	-0.57861	-1.62373	0.00163575	0.0352839	0.0308689	1757	tags=26%, list=12%, signal=23%
GOBP_CARDIAC_CONDUCTION	129	-0.575181	-1.61721	0.00160536	0.0349744	0.0305981	2022	tags=31%, list=13%, signal=27%
GOBP_SODIUM_ION_TRANSMEMBRANE_TRANSPORT	125	-0.574279	-1.60912	0.000656103	0.019041	0.0166584	1704	tags=30%, list=11%, signal=26%
GOBP_POSITIVE_REGULATION_OF_ERK1_AND_ERK2_CASCADE	126	-0.572267	-1.60486	0.00141207	0.0320965	0.0280803	1547	tags=24%, list=10%, signal=22%
GOBP_NEGATIVE_REGULATION_OF_CELL_DEVELOPMENT	145	-0.558949	-1.59067	0.00175164	0.0372939	0.0326274	1436	tags=28%, list=9%, signal=25%
GOBP_VESICLE_MEDIATED_TRANSPORT_IN_SYNAPSE	184	-0.538462	-1.58565	0.00141844	0.0320965	0.0280803	2460	tags=32%, list=16%, signal=27%
GOBP_NEGATIVE_REGULATION_OF_CELL_PROJECTION_ORGANIZATION	163	-0.546444	-1.57889	0.00210245	0.0430039	0.0376229	1402	tags=26%, list=9%, signal=24%
GOBP_DEVELOPMENTAL_MATURATION	215	-0.531138	-1.57826	0.000455512	0.0145144	0.0126982	1611	tags=20%, list=11%, signal=18%
GOBP_ADENYLATE_CYCLASE_MODULATING_G_PROTEIN_COUPLED_RECEPTOR_SIGNALING_PATHWAY	151	-0.551988	-1.57684	0.00118145	0.0279489	0.0244517	1504	tags=20%, list=10%, signal=18%
GOBP_ODONTOGENESIS	90	-0.590973	-1.56959	0.00163029	0.0352839	0.0308689	2167	tags=34%, list=14%, signal=30%
GOBP_SYNAPSE_ORGANIZATION	370	-0.505394	-1.56716	3.6895e-05	0.00210752	0.0018438	1734	tags=24%, list=11%, signal=21%
GOBP_DEVELOPMENTAL_CELL_GROWTH	197	-0.530778	-1.56304	0.000843566	0.0223235	0.0195302	1457	tags=21%, list=10%, signal=19%
GOBP_CALCIUM_ION_TRANSPORT	307	-0.51022	-1.56146	0.000212205	0.00835268	0.00730751	1890	tags=20%, list=12%, signal=18%
GOBP_CALCIUM_ION_TRANSMEMBRANE_TRANSPORT	235	-0.520751	-1.55727	0.000652152	0.019041	0.0166584	1996	tags=21%, list=13%, signal=19%
GOBP_EMBRYONIC_ORGAN_MORPHOGENESIS	207	-0.523076	-1.55183	0.00112196	0.0272293	0.0238221	1757	tags=20%, list=12%, signal=18%
GOBP_NEGATIVE_REGULATION_OF_NEURON_PROJECTION_DEVELOPMENT	125	-0.550035	-1.54119	0.00200533	0.0413788	0.0362011	1402	tags=28%, list=9%, signal=26%
GOBP_TAXIS	482	-0.483307	-1.53801	4.15023e-05	0.00229294	0.00200603	1561	tags=23%, list=10%, signal=21%
GOBP_REGULATION_OF_SYSTEM_PROCESS	453	-0.483999	-1.52939	0.000105774	0.00490541	0.0042916	2046	tags=26%, list=14%, signal=23%
GOBP_SENSORY_PERCEPTION	372	-0.49227	-1.52738	0.000138582	0.00601037	0.0052583	1854	tags=21%, list=12%, signal=19%
GOBP_METAL_ION_TRANSPORT	375	-0.49173	-1.52356	0.000156162	0.00662565	0.00579659	1999	tags=20%, list=13%, signal=18%
GOBP_FOREBRAIN_DEVELOPMENT	321	-0.48859	-1.502	0.000836193	0.0222541	0.0194695	1774	tags=23%, list=12%, signal=21%
GOBP_REGULATION_OF_TRANSMEMBRANE_TRANSPORT	453	-0.472965	-1.49452	0.000285803	0.0102191	0.00894039	2321	tags=24%, list=15%, signal=21%
GOBP_EMBRYONIC_ORGAN_DEVELOPMENT	323	-0.477287	-1.46676	0.000934898	0.0232929	0.0203783	1658	tags=18%, list=11%, signal=16%
GOBP_DIVALENT_INORGANIC_CATION_HOMEOSTASIS	353	-0.467735	-1.45247	0.00141105	0.0320965	0.0280803	1890	tags=20%, list=12%, signal=18%
GOBP_SIGNAL_RELEASE	388	-0.46401	-1.44651	0.000814807	0.0220043	0.0192509	2545	tags=31%, list=17%, signal=26%
GOBP_REGULATION_OF_NEURON_PROJECTION_DEVELOPMENT	402	-0.459995	-1.44005	0.000875078	0.0226282	0.0197967	1964	tags=25%, list=13%, signal=22%
GOBP_REGULATION_OF_NERVOUS_SYSTEM_DEVELOPMENT	380	-0.456391	-1.41777	0.00200135	0.0413788	0.0362011	1469	tags=19%, list=10%, signal=18%
GOBP_CELLULAR_ION_HOMEOSTASIS	482	-0.445151	-1.41659	0.00156368	0.0343862	0.0300835	1900	tags=18%, list=13%, signal=16%
GOBP_SKELETAL_SYSTEM_DEVELOPMENT	387	-0.454234	-1.41595	0.00224743	0.044987	0.0393578	1632	tags=19%, list=11%, signal=18%
GOBP_CIRCULATORY_SYSTEM_PROCESS	473	-0.443972	-1.41019	0.000941611	0.023336	0.020416	1509	tags=20%, list=10%, signal=18%
GOBP_REGULATION_OF_CELL_DEVELOPMENT	417	-0.446658	-1.40044	0.00250493	0.048685	0.0425931	1469	tags=18%, list=10%, signal=17%
GOBP_METAL_ION_HOMEOSTASIS	463	-0.437505	-1.38449	0.00156023	0.0343862	0.0300835	1900	tags=18%, list=13%, signal=16%
GOBP_GENERATION_OF_PRECURSOR_METABOLITES_AND_ENERGY	463	0.363464	1.29819	0.00150081	0.0336353	0.0294265	1658	tags=11%, list=11%, signal=10%
GOBP_VIRAL_LIFE_CYCLE	292	0.404271	1.37125	0.00255895	0.0493777	0.0431991	2263	tags=21%, list=15%, signal=18%
GOBP_CELLULAR_CARBOHYDRATE_METABOLIC_PROCESS	242	0.419296	1.40332	0.00115281	0.0278231	0.0243416	1491	tags=12%, list=10%, signal=11%
GOBP_PROTEIN_CONTAINING_COMPLEX_LOCALIZATION	271	0.421387	1.41863	0.000896332	0.0228175	0.0199624	2690	tags=30%, list=18%, signal=25%
GOBP_RESPONSE_TO_VIRUS	268	0.422284	1.42656	0.000931456	0.0232929	0.0203783	1542	tags=15%, list=10%, signal=13%
GOBP_METHYLATION	320	0.41691	1.43164	0.000654494	0.019041	0.0166584	3330	tags=31%, list=22%, signal=25%
GOBP_REGULATION_OF_MRNA_METABOLIC_PROCESS	311	0.421466	1.44776	0.000398674	0.0131506	0.0115051	2572	tags=27%, list=17%, signal=23%
GOBP_PROTEIN_LOCALIZATION_TO_NUCLEUS	255	0.432826	1.45566	0.000663733	0.0190532	0.0166691	2153	tags=25%, list=14%, signal=22%
GOBP_IMPORT_INTO_NUCLEUS	151	0.467502	1.47083	0.00228491	0.0453497	0.0396751	2153	tags=27%, list=14%, signal=24%
GOBP_REGULATION_OF_SIGNAL_TRANSDUCTION_BY_P53_CLASS_MEDIATOR	172	0.465283	1.49043	0.00260011	0.0499136	0.0436679	2219	tags=33%, list=15%, signal=29%
GOBP_POSITIVE_REGULATION_OF_CHROMOSOME_ORGANIZATION	157	0.472805	1.49341	0.000893712	0.0228175	0.0199624	2700	tags=31%, list=18%, signal=25%
GOBP_REGULATION_OF_CELL_CYCLE_PHASE_TRANSITION	424	0.421646	1.49349	6.12607e-05	0.0032241	0.00282067	2689	tags=32%, list=18%, signal=27%
GOBP_DNA_BIOSYNTHETIC_PROCESS	180	0.466434	1.49737	0.00149769	0.0336353	0.0294265	3045	tags=39%, list=20%, signal=32%
GOBP_REGULATION_OF_CELLULAR_AMIDE_METABOLIC_PROCESS	386	0.43056	1.50359	3.09484e-05	0.00178966	0.00156572	2583	tags=28%, list=17%, signal=24%
GOBP_CELLULAR_RESPONSE_TO_RADIATION	163	0.475746	1.50971	0.000864363	0.0225438	0.0197229	2677	tags=35%, list=18%, signal=29%
GOBP_REGULATION_OF_CELL_CYCLE_G2_M_PHASE_TRANSITION	211	0.460512	1.51043	0.000438619	0.0140719	0.0123111	2978	tags=33%, list=20%, signal=27%
GOBP_RNA_PHOSPHODIESTER_BOND_HYDROLYSIS	137	0.486354	1.5155	0.00248415	0.0484823	0.0424157	4046	tags=45%, list=27%, signal=33%
GOBP_NEGATIVE_REGULATION_OF_CELL_CYCLE_PHASE_TRANSITION	233	0.45487	1.52002	0.000427067	0.0139887	0.0122383	2663	tags=34%, list=18%, signal=29%
GOBP_CELL_CYCLE_G2_M_PHASE_TRANSITION	266	0.449865	1.52014	0.000199594	0.00805948	0.007051	2978	tags=32%, list=20%, signal=26%
GOBP_MICROTUBULE_CYTOSKELETON_ORGANIZATION_INVOLVED_IN_MITOSIS	140	0.486844	1.52093	0.00192501	0.0400745	0.03506	2356	tags=32%, list=16%, signal=27%
GOBP_PROTEIN_MODIFICATION_BY_SMALL_PROTEIN_REMOVAL	262	0.452354	1.53208	0.000198105	0.00805948	0.007051	3299	tags=31%, list=22%, signal=25%
GOBP_CARBOHYDRATE_CATABOLIC_PROCESS	169	0.481968	1.53278	0.00117019	0.0278231	0.0243416	2493	tags=20%, list=16%, signal=17%
GOBP_CELL_CYCLE_G1_S_PHASE_TRANSITION	253	0.457465	1.53563	0.000229704	0.00881914	0.00771561	2163	tags=32%, list=14%, signal=28%
GOBP_DNA_TEMPLATED_TRANSCRIPTION_INITIATION	225	0.465533	1.54657	0.000316094	0.0108867	0.00952442	2353	tags=22%, list=16%, signal=19%
GOBP_NEGATIVE_REGULATION_OF_CELL_CYCLE_G2_M_PHASE_TRANSITION	103	0.521455	1.55467	0.00234265	0.0462199	0.0404364	2634	tags=26%, list=17%, signal=22%
GOBP_RNA_MODIFICATION	159	0.494395	1.56815	0.000565583	0.017315	0.0151484	3794	tags=38%, list=25%, signal=29%
GOBP_ORGANELLE_FISSION	428	0.444512	1.57444	1.56713e-06	0.000152926	0.00013379	2543	tags=33%, list=17%, signal=28%
GOBP_NEGATIVE_REGULATION_OF_CELL_CYCLE_PROCESS	313	0.460612	1.57967	7.90747e-06	0.000587914	0.000514349	2666	tags=34%, list=18%, signal=28%
GOBP_NCRNA_TRANSCRIPTION	107	0.525888	1.58677	0.00127545	0.0298711	0.0261334	2990	tags=31%, list=20%, signal=25%
GOBP_DNA_TEMPLATED_TRANSCRIPTION_ELONGATION	111	0.527926	1.58739	0.00135968	0.0316852	0.0277205	2667	tags=29%, list=18%, signal=24%
GOBP_TRNA_PROCESSING	127	0.517474	1.59395	0.000831178	0.0222471	0.0194633	2638	tags=26%, list=17%, signal=22%
GOBP_REGULATION_OF_DNA_METABOLIC_PROCESS	312	0.464244	1.59437	6.58033e-06	0.000505283	0.000442058	2634	tags=36%, list=17%, signal=30%
GOBP_REGULATION_OF_MRNA_CATABOLIC_PROCESS	193	0.492095	1.597	5.74957e-05	0.00309551	0.00270817	2566	tags=31%, list=17%, signal=26%
GOBP_POSITIVE_REGULATION_OF_TRANSLATION	119	0.526735	1.60457	0.000653547	0.019041	0.0166584	2583	tags=34%, list=17%, signal=29%
GOBP_SIGNAL_TRANSDUCTION_IN_RESPONSE_TO_DNA_DAMAGE	127	0.521027	1.6049	0.000711491	0.0200761	0.017564	2120	tags=38%, list=14%, signal=33%
GOBP_REGULATION_OF_BIOLOGICAL_PROCESS_INVOLVED_IN_SYMBIOTIC_INTERACTION	161	0.51091	1.61288	0.000123304	0.00544866	0.00476688	1542	tags=19%, list=10%, signal=17%
GOBP_NEGATIVE_REGULATION_OF_MITOTIC_CELL_CYCLE	282	0.475669	1.61318	1.16788e-05	0.000816467	0.000714303	2687	tags=33%, list=18%, signal=28%
GOBP_TRNA_MODIFICATION	87	0.552808	1.61981	0.00219132	0.0440521	0.0385399	1323	tags=20%, list=9%, signal=18%
GOBP_PYRIMIDINE_CONTAINING_COMPOUND_METABOLIC_PROCESS	73	0.573534	1.6255	0.00150822	0.0336404	0.029431	1841	tags=25%, list=12%, signal=22%
GOBP_MICROTUBULE_ORGANIZING_CENTER_ORGANIZATION	134	0.525617	1.62644	0.000215167	0.00839869	0.00734777	3633	tags=51%, list=24%, signal=39%
GOBP_CHROMATIN_REMODELING	179	0.508551	1.63091	0.000100865	0.00472451	0.00413333	2442	tags=26%, list=16%, signal=22%
GOBP_RNA_SPLICING	427	0.461252	1.63178	3.89824e-07	4.50566e-05	3.94187e-05	3112	tags=32%, list=21%, signal=26%
GOBP_TRANSLATIONAL_ELONGATION	132	0.531749	1.63618	0.000205466	0.00815594	0.0071354	2839	tags=25%, list=19%, signal=20%
GOBP_GENE_SILENCING	223	0.494992	1.63943	2.70839e-05	0.00160583	0.0014049	2835	tags=28%, list=19%, signal=23%
GOBP_MITOTIC_METAPHASE_PLATE_CONGRESSION	50	0.6225	1.64282	0.0015899	0.0347995	0.0304451	2634	tags=48%, list=17%, signal=40%
GOBP_CELLULAR_RESPONSE_TO_HEAT	110	0.546005	1.6473	0.00080237	0.0218506	0.0191164	2440	tags=35%, list=16%, signal=30%
GOBP_REGULATION_OF_DOUBLE_STRAND_BREAK_REPAIR	83	0.572215	1.65372	0.000796742	0.0218506	0.0191164	2590	tags=36%, list=17%, signal=30%
GOBP_MITOTIC_DNA_INTEGRITY_CHECKPOINT	104	0.554658	1.65426	0.000648947	0.019041	0.0166584	2228	tags=35%, list=15%, signal=30%
GOBP_REGULATION_OF_CHROMOSOME_ORGANIZATION	260	0.492577	1.65646	1.67712e-05	0.00107612	0.000941462	2700	tags=34%, list=18%, signal=29%
GOBP_NUCLEOSIDE_METABOLIC_PROCESS	90	0.564171	1.66446	0.000332201	0.0113579	0.00993668	2571	tags=31%, list=17%, signal=26%
GOBP_REGULATION_OF_CELLULAR_RESPONSE_TO_HEAT	77	0.581352	1.6699	0.00116703	0.0278231	0.0243416	2440	tags=40%, list=16%, signal=34%
GOBP_CELL_AGING	95	0.560253	1.67688	0.00086633	0.0225438	0.0197229	2844	tags=40%, list=19%, signal=33%
GOBP_REGULATION_OF_VIRAL_GENOME_REPLICATION	69	0.601385	1.67954	0.000799137	0.0218506	0.0191164	1542	tags=25%, list=10%, signal=22%
GOBP_CELLULAR_GLUCAN_METABOLIC_PROCESS	64	0.606544	1.67997	0.000733708	0.020579	0.0180039	1449	tags=14%, list=10%, signal=13%
GOBP_CENTROSOME_DUPLICATION	69	0.601734	1.68051	0.000787471	0.0218506	0.0191164	2978	tags=45%, list=20%, signal=36%
GOBP_POLYSACCHARIDE_METABOLIC_PROCESS	97	0.561809	1.68244	0.000344854	0.0116272	0.0101723	1449	tags=14%, list=10%, signal=13%
GOBP_MONOSACCHARIDE_CATABOLIC_PROCESS	51	0.637916	1.68302	0.000577646	0.0175694	0.015371	773	tags=12%, list=5%, signal=11%
GOBP_METAPHASE_PLATE_CONGRESSION	63	0.60818	1.68522	0.00102946	0.0252461	0.022087	2634	tags=44%, list=17%, signal=37%
GOBP_NUCLEOTIDE_EXCISION_REPAIR	107	0.558981	1.68662	0.00023797	0.00898914	0.00786434	3045	tags=34%, list=20%, signal=27%
GOBP_RNA_SPLICING_VIA_TRANSESTERIFICATION_REACTIONS	341	0.49039	1.69281	3.16689e-07	3.90361e-05	3.41515e-05	3628	tags=40%, list=24%, signal=31%
GOBP_TRNA_METABOLIC_PROCESS	175	0.528395	1.69937	1.89229e-05	0.0011818	0.00103392	3802	tags=41%, list=25%, signal=31%
GOBP_SINGLE_STRANDED_VIRAL_RNA_REPLICATION_VIA_DOUBLE_STRANDED_DNA_INTERMEDIATE	18	0.781172	1.70217	0.00218659	0.0440521	0.0385399	245	tags=22%, list=2%, signal=22%
GOBP_ESTABLISHMENT_OF_PROTEIN_LOCALIZATION_TO_ENDOPLASMIC_RETICULUM	114	0.563016	1.70611	0.000114772	0.00521936	0.00456626	4316	tags=54%, list=29%, signal=39%
GOBP_SIGNAL_TRANSDUCTION_BY_P53_CLASS_MEDIATOR	255	0.507484	1.70674	1.62417e-06	0.000155258	0.00013583	2228	tags=34%, list=15%, signal=29%
GOBP_RIBOSOME_ASSEMBLY	61	0.621139	1.70962	0.00070743	0.0200761	0.017564	3467	tags=41%, list=23%, signal=32%
GOBP_HISTONE_EXCHANGE	47	0.652325	1.71104	0.000432967	0.0140408	0.0122839	2612	tags=47%, list=17%, signal=39%
GOBP_REGULATION_OF_GENE_SILENCING_BY_RNA	103	0.574786	1.71367	0.00018872	0.00775405	0.0067838	3916	tags=43%, list=26%, signal=32%
GOBP_REGULATION_OF_TELOMERE_MAINTENANCE_VIA_TELOMERE_LENGTHENING	60	0.626989	1.7156	0.000849578	0.0223563	0.0195589	2272	tags=37%, list=15%, signal=31%
GOBP_MRNA_3_END_PROCESSING	98	0.574867	1.71637	0.000251097	0.00926091	0.0081021	3628	tags=43%, list=24%, signal=33%
GOBP_LIVER_REGENERATION	26	0.732404	1.71789	0.0020409	0.0419279	0.0366815	1447	tags=38%, list=10%, signal=35%
GOBP_POSITIVE_REGULATION_OF_DNA_REPLICATION	37	0.686772	1.71838	0.00140258	0.0320965	0.0280803	1671	tags=32%, list=11%, signal=29%
GOBP_POSITIVE_REGULATION_OF_TELOMERE_MAINTENANCE_VIA_TELOMERE_LENGTHENING	36	0.692011	1.71864	0.00174901	0.0372939	0.0326274	2694	tags=53%, list=18%, signal=43%
GOBP_ANIMAL_ORGAN_REGENERATION	62	0.623373	1.71958	0.000817411	0.0220043	0.0192509	2091	tags=34%, list=14%, signal=29%
GOBP_NADP_METABOLIC_PROCESS	31	0.705068	1.72115	0.00226964	0.0452383	0.0395776	1491	tags=26%, list=10%, signal=23%
GOBP_ESTABLISHMENT_OF_PROTEIN_LOCALIZATION_TO_CHROMOSOME	26	0.73522	1.72449	0.0018913	0.0399117	0.0349176	2435	tags=42%, list=16%, signal=36%
GOBP_CENTROMERE_COMPLEX_ASSEMBLY	49	0.661508	1.72596	0.000561503	0.017315	0.0151484	2612	tags=51%, list=17%, signal=42%
GOBP_TRANSCRIPTION_BY_RNA_POLYMERASE_I	65	0.622186	1.72671	0.000382985	0.0127227	0.0111307	2439	tags=31%, list=16%, signal=26%
GOBP_VIRAL_RNA_GENOME_REPLICATION	32	0.709689	1.7279	0.00140608	0.0320965	0.0280803	1371	tags=22%, list=9%, signal=20%
GOBP_PROTEIN_LOCALIZATION_TO_CHROMOSOME_TELOMERIC_REGION	30	0.711372	1.72853	0.00215654	0.0438294	0.0383451	2272	tags=47%, list=15%, signal=40%
GOBP_REGULATION_OF_DNA_REPLICATION	102	0.579804	1.72955	8.87499e-05	0.00428561	0.00374936	1846	tags=34%, list=12%, signal=30%
GOBP_REGULATION_OF_TELOMERE_MAINTENANCE	79	0.600299	1.73154	0.000299429	0.0104666	0.00915693	2694	tags=38%, list=18%, signal=31%
GOBP_RESPONSE_TO_GAMMA_RADIATION	48	0.663677	1.7362	0.000434655	0.0140408	0.0122839	3823	tags=65%, list=25%, signal=48%
GOBP_RESPONSE_TO_ANTIBIOTIC	41	0.681913	1.7374	0.000793052	0.0218506	0.0191164	1399	tags=22%, list=9%, signal=20%
GOBP_MRNA_PROCESSING	488	0.486822	1.74209	5.09252e-10	1.70381e-07	1.49062e-07	3662	tags=38%, list=24%, signal=30%
GOBP_MITOCHONDRIAL_GENE_EXPRESSION	165	0.547416	1.74231	1.10586e-05	0.000784824	0.000686619	4381	tags=47%, list=29%, signal=34%
GOBP_REGULATION_OF_GENE_SILENCING	116	0.57418	1.7438	8.10636e-05	0.00399686	0.00349674	3916	tags=43%, list=26%, signal=32%
GOBP_MATURATION_OF_SSU_RRNA_FROM_TRICISTRONIC_RRNA_TRANSCRIPT_SSU_RRNA_5_8S_RRNA_LSU_RRNA	37	0.697731	1.7458	0.000924779	0.0232929	0.0203783	2859	tags=41%, list=19%, signal=33%
GOBP_REGULATION_OF_DNA_RECOMBINATION	87	0.595863	1.74597	0.000296157	0.0104301	0.00912496	2590	tags=36%, list=17%, signal=30%
GOBP_RNA_DEPENDENT_DNA_BIOSYNTHETIC_PROCESS	69	0.625266	1.74623	0.00031054	0.0107746	0.00942638	2272	tags=39%, list=15%, signal=33%
GOBP_TELOMERE_MAINTENANCE_VIA_SEMI_CONSERVATIVE_REPLICATION	27	0.739067	1.75348	0.00256166	0.0493777	0.0431991	2680	tags=67%, list=18%, signal=55%
GOBP_COTRANSLATIONAL_PROTEIN_TARGETING_TO_MEMBRANE	100	0.587866	1.75399	0.000155805	0.00662565	0.00579659	5196	tags=71%, list=34%, signal=47%
GOBP_SIGNAL_TRANSDUCTION_INVOLVED_IN_CELL_CYCLE_CHECKPOINT	74	0.616224	1.75569	0.000219162	0.00848393	0.00742234	2488	tags=47%, list=16%, signal=40%
GOBP_POSITIVE_REGULATION_OF_TELOMERE_MAINTENANCE	51	0.66822	1.76297	0.000167775	0.00701659	0.00613861	2272	tags=41%, list=15%, signal=35%
GOBP_NEGATIVE_REGULATION_OF_METAPHASE_ANAPHASE_TRANSITION_OF_CELL_CYCLE	40	0.698808	1.76502	0.000257157	0.00941033	0.00823282	2634	tags=57%, list=17%, signal=48%
GOBP_TERMINATION_OF_RNA_POLYMERASE_II_TRANSCRIPTION	35	0.709556	1.76536	0.0010821	0.0263988	0.0230955	2648	tags=54%, list=17%, signal=45%
GOBP_NUCLEIC_ACID_PHOSPHODIESTER_BOND_HYDROLYSIS	269	0.52374	1.76624	1.57085e-07	2.16408e-05	1.89329e-05	2859	tags=32%, list=19%, signal=26%
GOBP_CELLULAR_RESPONSE_TO_ANTIBIOTIC	13	0.859209	1.76664	0.00092655	0.0232929	0.0203783	1005	tags=38%, list=7%, signal=36%
GOBP_TRANSLATIONAL_INITIATION	183	0.548645	1.76718	1.75891e-06	0.000161544	0.00014133	3896	tags=52%, list=26%, signal=39%
GOBP_NUCLEAR_TRANSCRIBED_MRNA_CATABOLIC_PROCESS	205	0.53895	1.76734	1.35724e-06	0.000138202	0.000120909	3910	tags=46%, list=26%, signal=34%
GOBP_RNA_3_END_PROCESSING	141	0.566614	1.77087	8.58118e-06	0.000628035	0.00054945	3628	tags=45%, list=24%, signal=34%
GOBP_DNA_RECOMBINATION	257	0.526847	1.77669	1.17466e-07	1.7194e-05	1.50425e-05	3613	tags=44%, list=24%, signal=34%
GOBP_RNA_CATABOLIC_PROCESS	390	0.506591	1.77927	1.02565e-09	2.78891e-07	2.43993e-07	3841	tags=44%, list=25%, signal=34%
GOBP_CYTOPLASMIC_TRANSLATION	99	0.595211	1.77935	0.000134088	0.00586979	0.00513531	3896	tags=47%, list=26%, signal=35%
GOBP_NUCLEAR_TRANSCRIBED_MRNA_CATABOLIC_PROCESS_NONSENSE_MEDIATED_DECAY	119	0.585584	1.78384	2.01247e-05	0.00124032	0.00108512	3896	tags=51%, list=26%, signal=38%
GOBP_CHROMATIN_ASSEMBLY_OR_DISASSEMBLY	170	0.562319	1.78943	1.1126e-06	0.000115809	0.000101318	2494	tags=31%, list=16%, signal=26%
GOBP_DNA_REPLICATION_INDEPENDENT_NUCLEOSOME_ORGANIZATION	47	0.684639	1.7958	9.31702e-05	0.00445316	0.00389594	2737	tags=53%, list=18%, signal=44%
GOBP_TELOMERE_MAINTENANCE_VIA_TELOMERE_LENGTHENING	78	0.624796	1.80096	7.55459e-05	0.00380491	0.00332881	2272	tags=38%, list=15%, signal=33%
GOBP_RESPONSE_TO_X_RAY	31	0.739338	1.8048	0.000528635	0.0165075	0.0144419	2834	tags=58%, list=19%, signal=47%
GOBP_REGULATION_OF_MITOTIC_NUCLEAR_DIVISION	99	0.604956	1.80849	7.41686e-05	0.00377615	0.00330364	2666	tags=46%, list=18%, signal=39%
GOBP_CYTOPLASMIC_TRANSLATIONAL_INITIATION	34	0.73517	1.80891	0.000470039	0.0148761	0.0130147	2639	tags=50%, list=17%, signal=41%
GOBP_RIBOSOMAL_LARGE_SUBUNIT_BIOGENESIS	70	0.645657	1.81222	5.97983e-05	0.0031829	0.00278462	3928	tags=51%, list=26%, signal=38%
GOBP_TRNA_TRANSPORT	36	0.730824	1.81503	0.00026329	0.00956008	0.00836383	2669	tags=58%, list=18%, signal=48%
GOBP_NUCLEAR_TRANSPORT	322	0.528877	1.81801	1.19082e-09	2.78891e-07	2.43993e-07	3096	tags=36%, list=20%, signal=29%
GOBP_NUCLEAR_CHROMOSOME_SEGREGATION	239	0.543478	1.82025	9.05279e-08	1.41669e-05	1.23942e-05	2543	tags=39%, list=17%, signal=33%
GOBP_NCRNA_EXPORT_FROM_NUCLEUS	38	0.725972	1.8221	0.000291477	0.010343	0.0090488	2820	tags=58%, list=19%, signal=47%
GOBP_NUCLEOSOME_ASSEMBLY	100	0.610777	1.82235	3.93332e-05	0.00221972	0.00194197	2970	tags=38%, list=20%, signal=31%
GOBP_NUCLEOSOME_ORGANIZATION	133	0.590407	1.82269	3.82687e-06	0.000313181	0.000273993	2970	tags=35%, list=20%, signal=29%
GOBP_CELLULAR_RESPONSE_TO_IONIZING_RADIATION	62	0.662557	1.82767	0.000118982	0.00535878	0.00468824	2592	tags=42%, list=17%, signal=35%
GOBP_REGULATION_OF_DNA_DEPENDENT_DNA_REPLICATION	46	0.69921	1.82796	0.000371638	0.0124339	0.0108781	1768	tags=39%, list=12%, signal=35%
GOBP_CELLULAR_CARBOHYDRATE_CATABOLIC_PROCESS	40	0.725245	1.83179	6.22364e-05	0.00323906	0.00283376	1491	tags=15%, list=10%, signal=14%
GOBP_DNA_REPLICATION_INITIATION	38	0.730888	1.83444	0.000232315	0.00884686	0.00773986	1846	tags=45%, list=12%, signal=39%
GOBP_MITOTIC_CELL_CYCLE_CHECKPOINT	155	0.581893	1.83898	1.42922e-06	0.000142435	0.000124613	2634	tags=39%, list=17%, signal=33%
GOBP_TRANSLATIONAL_TERMINATION	105	0.615603	1.84198	7.816e-06	0.000587914	0.000514349	3685	tags=37%, list=24%, signal=28%
GOBP_MRNA_EXPORT_FROM_NUCLEUS	108	0.613534	1.85215	3.87799e-06	0.000313181	0.000273993	3981	tags=51%, list=26%, signal=38%
GOBP_DNA_PACKAGING	181	0.57655	1.8543	1.99696e-07	2.6725e-05	2.3381e-05	2494	tags=34%, list=16%, signal=29%
GOBP_MITOCHONDRIAL_TRANSLATIONAL_TERMINATION	89	0.632006	1.86639	1.72551e-05	0.0010922	0.000955535	4357	tags=47%, list=29%, signal=34%
GOBP_NEGATIVE_REGULATION_OF_NUCLEAR_DIVISION	51	0.710503	1.87452	1.34998e-05	0.000903329	0.000790296	2666	tags=53%, list=18%, signal=44%
GOBP_REGULATION_OF_MITOTIC_SISTER_CHROMATID_SEGREGATION	43	0.728937	1.87652	4.16097e-05	0.00229294	0.00200603	2634	tags=58%, list=17%, signal=48%
GOBP_VIRAL_GENE_EXPRESSION	193	0.579064	1.87924	3.35118e-08	5.60604e-06	4.90456e-06	3916	tags=50%, list=26%, signal=37%
GOBP_RECOMBINATIONAL_REPAIR	134	0.607711	1.88047	3.69863e-07	4.44215e-05	3.8863e-05	3018	tags=45%, list=20%, signal=36%
GOBP_DNA_INTEGRITY_CHECKPOINT	153	0.595438	1.8808	3.94389e-07	4.50566e-05	3.94187e-05	2494	tags=38%, list=16%, signal=32%
GOBP_MITOCHONDRIAL_TRANSLATION	134	0.609114	1.88481	3.05635e-07	3.90361e-05	3.41515e-05	2839	tags=28%, list=19%, signal=23%
GOBP_DNA_REPLICATION	270	0.562124	1.89127	4.90334e-10	1.70381e-07	1.49062e-07	2645	tags=41%, list=17%, signal=35%
GOBP_MITOTIC_NUCLEAR_DIVISION	278	0.559131	1.89187	1.65443e-09	3.52243e-07	3.08167e-07	2543	tags=40%, list=17%, signal=34%
GOBP_MATURATION_OF_SSU_RRNA	50	0.719244	1.89813	1.39271e-05	0.000918796	0.000803828	2859	tags=44%, list=19%, signal=36%
GOBP_DNA_TEMPLATED_TRANSCRIPTION_TERMINATION	75	0.666513	1.89993	2.26957e-05	0.0013806	0.00120785	2648	tags=40%, list=17%, signal=33%
GOBP_POLYSACCHARIDE_CATABOLIC_PROCESS	23	0.832078	1.90122	2.50665e-05	0.00150527	0.00131692	73	tags=9%, list=0%, signal=9%
GOBP_CHROMOSOME_SEGREGATION	300	0.557118	1.90355	1.67389e-10	7.51362e-08	6.57344e-08	2543	tags=39%, list=17%, signal=33%
GOBP_METAPHASE_ANAPHASE_TRANSITION_OF_CELL_CYCLE	62	0.691467	1.90742	1.29204e-05	0.000889984	0.000778621	2634	tags=52%, list=17%, signal=43%
GOBP_DOUBLE_STRAND_BREAK_REPAIR	248	0.567626	1.90988	1.16827e-09	2.78891e-07	2.43993e-07	2680	tags=38%, list=18%, signal=32%
GOBP_SISTER_CHROMATID_SEGREGATION	184	0.59409	1.91002	1.38939e-08	2.41034e-06	2.10874e-06	2543	tags=46%, list=17%, signal=39%
GOBP_NON_RECOMBINATIONAL_REPAIR	97	0.638448	1.91195	2.64734e-06	0.000233965	0.000204689	2558	tags=34%, list=17%, signal=28%
GOBP_RIBONUCLEOPROTEIN_COMPLEX_SUBUNIT_ORGANIZATION	193	0.590619	1.91674	9.5803e-09	1.72593e-06	1.50996e-06	3195	tags=40%, list=21%, signal=32%
GOBP_MRNA_TRANSPORT	143	0.609728	1.91838	3.16162e-07	3.90361e-05	3.41515e-05	2992	tags=38%, list=20%, signal=31%
GOBP_CELL_CYCLE_CHECKPOINT	203	0.590684	1.92893	4.82635e-09	9.04264e-07	7.91115e-07	2634	tags=39%, list=17%, signal=33%
GOBP_CHROMOSOME_SEPARATION	87	0.6585	1.92951	5.82711e-06	0.000454903	0.000397981	2645	tags=45%, list=17%, signal=37%
GOBP_RESPONSE_TO_IONIZING_RADIATION	133	0.6282	1.93937	1.43667e-07	2.0392e-05	1.78404e-05	2494	tags=39%, list=16%, signal=33%
GOBP_REGULATION_OF_CHROMOSOME_SEPARATION	67	0.700196	1.94599	4.12949e-06	0.00032784	0.000286818	2634	tags=52%, list=17%, signal=43%
GOBP_REGULATION_OF_CHROMOSOME_SEGREGATION	81	0.674434	1.94814	3.37611e-06	0.000282388	0.000247053	2634	tags=53%, list=17%, signal=44%
GOBP_NEGATIVE_REGULATION_OF_CHROMOSOME_ORGANIZATION	87	0.665639	1.95043	3.20907e-06	0.000273296	0.000239099	2634	tags=45%, list=17%, signal=37%
GOBP_CELL_CYCLE_DNA_REPLICATION	62	0.710128	1.9589	3.06963e-06	0.000266262	0.000232945	2680	tags=55%, list=18%, signal=45%
GOBP_NUCLEOBASE_CONTAINING_COMPOUND_TRANSPORT	233	0.587762	1.9641	7.98302e-10	2.33703e-07	2.0446e-07	2998	tags=36%, list=20%, signal=30%
GOBP_RIBOSOMAL_SMALL_SUBUNIT_BIOGENESIS	74	0.695438	1.98138	6.81311e-07	7.42154e-05	6.49289e-05	2998	tags=43%, list=20%, signal=35%
GOBP_PROTEIN_DNA_COMPLEX_SUBUNIT_ORGANIZATION	226	0.600011	1.99008	2.13576e-10	8.33658e-08	7.29343e-08	2991	tags=37%, list=20%, signal=30%
GOBP_TELOMERE_ORGANIZATION	158	0.631032	1.99886	3.12978e-09	6.37386e-07	5.5763e-07	2694	tags=41%, list=18%, signal=34%
GOBP_DNA_GEOMETRIC_CHANGE	111	0.665568	2.00126	9.07359e-08	1.41669e-05	1.23942e-05	2245	tags=38%, list=15%, signal=32%
GOBP_NCRNA_METABOLIC_PROCESS	464	0.560841	2.00248	1e-10	5.85398e-08	5.12147e-08	3815	tags=44%, list=25%, signal=34%
GOBP_NCRNA_PROCESSING	381	0.572757	2.00295	1e-10	5.85398e-08	5.12147e-08	3794	tags=43%, list=25%, signal=33%
GOBP_RRNA_METABOLIC_PROCESS	234	0.600573	2.00836	1e-10	5.85398e-08	5.12147e-08	3614	tags=44%, list=24%, signal=34%
GOBP_NUCLEAR_EXPORT	191	0.621636	2.01401	1.1248e-10	5.85398e-08	5.12147e-08	2998	tags=37%, list=20%, signal=30%
GOBP_RNA_EXPORT_FROM_NUCLEUS	134	0.651492	2.01595	4.44227e-09	8.66984e-07	7.58499e-07	2998	tags=43%, list=20%, signal=34%
GOBP_PROTEIN_LOCALIZATION_TO_CHROMOSOME	88	0.693003	2.03486	1.10767e-07	1.67365e-05	1.46423e-05	2666	tags=50%, list=18%, signal=41%
GOBP_DNA_CONFORMATION_CHANGE	290	0.603572	2.03968	1e-10	5.85398e-08	5.12147e-08	2612	tags=36%, list=17%, signal=30%
GOBP_ESTABLISHMENT_OF_RNA_LOCALIZATION	188	0.632927	2.04393	1e-10	5.85398e-08	5.12147e-08	2998	tags=43%, list=20%, signal=35%
GOBP_DNA_DEPENDENT_DNA_REPLICATION	152	0.650158	2.05503	6.51037e-10	2.03297e-07	1.77859e-07	2090	tags=38%, list=14%, signal=33%
GOBP_MITOTIC_SISTER_CHROMATID_SEGREGATION	158	0.650292	2.05987	1.76451e-10	7.51362e-08	6.57344e-08	2543	tags=47%, list=17%, signal=39%
GOBP_RIBOSOME_BIOGENESIS	301	0.611154	2.08602	1e-10	5.85398e-08	5.12147e-08	3614	tags=46%, list=24%, signal=35%
GOBP_RNA_LOCALIZATION	220	0.646671	2.13393	1e-10	5.85398e-08	5.12147e-08	2998	tags=43%, list=20%, signal=35%
GOBP_RIBONUCLEOPROTEIN_COMPLEX_BIOGENESIS	433	0.610242	2.15712	1e-10	5.85398e-08	5.12147e-08	3614	tags=46%, list=24%, signal=36%

## Sheet: Table S6
Supplementary Table 6. Differential expression results for NSC-AFS17
Colors are the same as in the Figure 6A, yellow are genes with abs(log2fold) > 1 in both Tables S4 and S6, green are genes with abs(log2fold) > 0.33 in both Tables S4 and S6, and violet are the rest
ensembl_gene_id	hgnc_symbol	entrezgene_id	chr	strand	hg38_start	hg38_end	log2fold	padj
ENSG00000005102	MEOX1	4222	17	-1	43640389	43661922	-1.61927	0.00493638
ENSG00000011465	DCN	1634	12	-1	91140484	91183217	-1.05646	0.0887137
ENSG00000028116	VRK2	7444	2	1	57907629	58159920	-1.08622	2.47296e-10
ENSG00000043355	ZIC2	7546	13	1	99981784	99986765	-1.09333	0.00137482
ENSG00000048545	GUCA1A	2978	6	1	42173364	42181338	-2.43906	0.00681419
ENSG00000049540	ELN	2006	7	1	74027789	74069907	-1.60439	0.221797
ENSG00000050555	LAMC3	10319	9	1	131009174	131094473	-1.93542	4.58516e-05
ENSG00000053918	KCNQ1	3784	11	1	2444684	2849105	-1.71301	0.0843038
ENSG00000074706	IPCEF1	26034	6	-1	154154496	154356803	-1.76769	0.00138847
ENSG00000075035	WSCD2	9671	12	1	108129288	108250537	-2.43549	7.81512e-15
ENSG00000078098	FAP	2191	2	-1	162170684	162245151	-1.30124	0.297386
ENSG00000087116	ADAMTS2	9509	5	-1	179110853	179345461	-1.13766	0.108504
ENSG00000089041	P2RX7	5027	12	1	121132819	121188032	-1.42896	0.112839
ENSG00000091879	ANGPT2	285	8	-1	6499632	6563409	-1.26735	0.0899837
ENSG00000092607	TBX15	6913	1	-1	118883046	118989556	1.49632	0.000107405
ENSG00000102287	GABRE	2564	X	-1	151953124	151974680	-1.08975	0.0276561
ENSG00000104044	OCA2	4948	15	-1	27754875	28099315	-1.75094	0.00260708
ENSG00000104313	EYA1	2138	8	-1	71197433	71592025	1.3047	0.00656859
ENSG00000106123	EPHB6	2051	7	1	142855061	142871094	-1.57191	0.00516562
ENSG00000106565	TMEM176B	28959	7	-1	150791285	150801360	-1.10735	0.0230793
ENSG00000107099	DOCK8	81704	9	1	214854	465259	-2.52434	0.000547734
ENSG00000107485	GATA3	2625	10	1	8045378	8075198	1.0636	0.141727
ENSG00000107807	TLX1	3195	10	1	101131300	101137789	-1.56547	0.328338
ENSG00000108255	CRYBA1	1411	17	1	29246859	29254494	1.0855	0.0638872
ENSG00000108375	RNF43	54894	17	-1	58353676	58417595	-1.77489	1.46629e-08
ENSG00000108691	CCL2	6347	17	1	34255274	34257208	1.20831	0.0435329
ENSG00000109132	PHOX2B	8929	4	-1	41744082	41748725	-1.64398	0.148449
ENSG00000109851	DBX1	120237	11	-1	20156155	20160475	2.45081	3.05804e-10
ENSG00000110799	VWF	7450	12	-1	5948877	6124770	-1.79101	0.0287909
ENSG00000112175	BMP5	653	6	-1	55753653	55875590	-1.15634	0.021246
ENSG00000112333	NR2E1	7101	6	1	108166022	108188805	-1.17006	0.353274
ENSG00000113430	IRX4	50805	5	-1	1877413	1887236	-1.31587	0.116691
ENSG00000115155	OTOF	9381	2	-1	26457203	26558756	-1.8779	0.126948
ENSG00000116096	SPR	6697	2	1	72887382	72892158	1.47846	5.66254e-08
ENSG00000118640	VAMP8	8673	2	1	85561562	85582031	-1.80524	0.00293669
ENSG00000120093	HOXB3	3213	17	-1	48548870	48604912	2.58456	1.14627e-08
ENSG00000120149	MSX2	4488	5	1	174724582	174730896	-3.0678	5.21186e-15
ENSG00000121361	KCNJ8	3764	12	-1	21764955	21775600	1.05251	0.161893
ENSG00000123560	PLP1	5354	X	1	103773718	103792619	1.16524	0.00897975
ENSG00000125084	WNT1	7471	12	1	48978322	48982620	-3.56796	2.52648e-06
ENSG00000125492	BARHL1	56751	9	1	132582606	132590252	-3.51016	2.69124e-05
ENSG00000125968	ID1	3397	20	1	31605283	31606515	-1.04142	0.355741
ENSG00000128886	ELL3	80237	15	-1	43772605	43777315	-1.31556	0.00148349
ENSG00000130720	FIBCD1	84929	9	-1	130902438	130939286	1.09511	0.00356321
ENSG00000131095	GFAP	2670	17	-1	44903159	44916937	1.79358	0.00153353
ENSG00000131914	LIN28A	79727	1	1	26410817	26429728	-1.50961	0.000188336
ENSG00000131981	LGALS3	3958	14	1	55124110	55145423	1.07656	3.78226e-05
ENSG00000133477	FAM83F	113828	22	1	39994954	40043534	-1.68532	0.0122739
ENSG00000136944	LMX1B	4010	9	1	126613928	126701032	-1.37653	0.00138847
ENSG00000137203	TFAP2A	7020	6	-1	10393186	10419659	-1.99837	1.83194e-11
ENSG00000138115	CYP2C8	1558	10	-1	95036772	95069497	1.00039	0.578481
ENSG00000138587	MNS1	55329	15	-1	56421544	56465137	-1.36077	0.0025152
ENSG00000138823	MTTP	4547	4	1	99564081	99623997	1.04194	0.00156993
ENSG00000139800	ZIC5	85416	13	-1	99962964	99971767	-1.29166	1.53183e-07
ENSG00000139874	SSTR1	6751	14	1	38207904	38213067	-1.15389	0.575099
ENSG00000141837	CACNA1A	773	19	-1	13206442	13633025	-1.33192	1.42144e-09
ENSG00000143355	LHX9	56956	1	1	197911902	197935478	-1.40851	0.000684124
ENSG00000143869	GDF7	151449	2	1	20667144	20679243	-3.55723	6.30527e-16
ENSG00000145681	HAPLN1	1404	5	-1	83637805	83720855	-3.61662	1.00136e-20
ENSG00000146166	LGSN	51557	6	-1	63275951	63319983	-1.2946	0.00156531
ENSG00000146242	TPBG	7162	6	1	82363206	82367420	-1.36388	0.000135349
ENSG00000146374	RSPO3	84870	6	1	127118671	127199481	-1.42669	2.11237e-05
ENSG00000148677	ANKRD1	27063	10	-1	90912096	90921087	1.73879	7.10705e-05
ENSG00000149575	SCN2B	6327	11	-1	118162806	118176639	-1.85322	0.0792167
ENSG00000149633	KIAA1755	85449	20	-1	38210503	38260772	-1.40763	0.00356321
ENSG00000152977	ZIC1	7545	3	1	147393422	147510293	-1.29182	1.06046e-07
ENSG00000153406	NMRAL1	57407	16	-1	4461691	4495763	-1.04713	0.00842989
ENSG00000155657	TTN	7273	2	-1	178525989	178830802	-2.23059	7.36049e-22
ENSG00000155926	SLA	6503	8	-1	133036728	133102912	-1.01186	0.507146
ENSG00000156925	ZIC3	7547	X	1	137566127	137577691	-1.14109	5.19316e-06
ENSG00000157005	SST	6750	3	-1	187668912	187670394	-2.30094	7.71766e-21
ENSG00000157103	SLC6A1	6529	3	1	10992186	11039247	-1.57268	0.000448957
ENSG00000157445	CACNA2D3	55799	3	1	54122547	55074557	-1.09678	0.128502
ENSG00000158270	COLEC12	81035	18	-1	316737	500722	-2.05423	2.07444e-19
ENSG00000158716	DUSP23	54935	1	1	159780932	159782543	-1.57274	0.00546976
ENSG00000161921	CXCL16	58191	17	-1	4733533	4739928	1.23026	0.176357
ENSG00000162761	LMX1A	4009	1	-1	165201867	165356715	-3.44615	7.23926e-08
ENSG00000163017	ACTG2	72	2	1	73892314	73919865	1.08744	0.00497564
ENSG00000163273	NPPC	4880	2	-1	231921809	231926396	1.22381	0.0357674
ENSG00000163623	NKX6-1	4825	4	-1	84491985	84499292	1.57806	8.5661e-06
ENSG00000163873	GRIK3	2899	1	-1	36795527	37034515	-1.97979	0.00823007
ENSG00000164430	CGAS	115004	6	-1	73413515	73452297	-1.01329	0.166385
ENSG00000164651	SP8	221833	7	-1	20782279	20786886	1.04788	0.00126716
ENSG00000164707	SLC13A4	26266	7	-1	135681231	135729258	-2.99896	4.25926e-07
ENSG00000165588	OTX2	5015	14	-1	56799905	56816693	-1.59421	1.51383e-07
ENSG00000165606	DRGX	644168	10	-1	49364066	49396089	-2.78115	0.00153353
ENSG00000165731	RET	5979	10	1	43077064	43130351	-1.35087	0.00300448
ENSG00000166750	SLFN5	162394	17	1	35243071	35273655	-1.2243	1.1662e-15
ENSG00000166923	GREM1	26585	15	1	32718004	32745106	-2.23781	0.186592
ENSG00000167941	SOST	50964	17	-1	43753738	43758791	-3.90217	7.02863e-11
ENSG00000168546	GFRA2	2675	8	-1	21690398	21812357	-1.5228	6.80011e-05
ENSG00000169071	ROR2	4920	9	-1	91563091	91950228	-1.01022	0.0366906
ENSG00000171540	OTP	23440	5	-1	77628712	77638713	1.08491	0.474645
ENSG00000172238	ATOH1	474	4	1	93828753	93830964	-3.19835	3.34215e-16
ENSG00000174145	NWD2	57495	4	1	37244743	37449463	-1.55529	0.0745595
ENSG00000174963	ZIC4	84107	3	-1	147386046	147406809	-1.60487	2.6076e-08
ENSG00000176046	NUPR1	26471	16	-1	28532708	28539008	1.04853	0.288428
ENSG00000176884	GRIN1	2902	9	1	137139154	137168756	-1.08235	0.436013
ENSG00000177301	KCNA2	3737	1	-1	110519837	110631474	-1.66573	3.78226e-05
ENSG00000177468	OLIG3	167826	6	-1	137492199	137494394	-2.13948	0.00237834
ENSG00000178343	SHISA3	152573	4	1	42397488	42402487	2.28622	2.56815e-27
ENSG00000180613	GSX2	170825	4	1	54099523	54102498	1.2066	0.156236
ENSG00000180616	SSTR2	6752	17	1	73165010	73176633	-1.2865	9.53276e-13
ENSG00000182053	TRIM49B	283116	11	1	49027501	49038451	2.10344	0.00416621
ENSG00000182492	BGN	633	X	1	153494980	153509546	-1.55402	2.2801e-07
ENSG00000182742	HOXB4	3214	17	-1	48575507	48578350	3.58355	7.77386e-09
ENSG00000183114	FAM43B	163933	1	1	20552573	20555020	-1.24882	0.0725744
ENSG00000183117	CSMD1	64478	8	-1	2935353	4994972	-1.46258	0.241682
ENSG00000183145	RIPPLY3	53820	21	1	37006150	37019662	-2.51746	3.93486e-06
ENSG00000183206	POTEC	388468	18	-1	14507339	14543600	1.41782	0.260955
ENSG00000183287	CCBE1	147372	18	-1	59430939	59697662	-1.84174	0.0122431
ENSG00000183508	TENT5C	54855	1	1	117606048	117628389	-1.31233	0.0113932
ENSG00000183662	TAFA1	407738	3	1	68004247	68545621	-1.60651	0.381129
ENSG00000183783	KCTD8	386617	4	-1	44173903	44448809	-1.76328	0.118649
ENSG00000183801	OLFML1	283298	11	1	7485388	7511377	-1.04419	0.213406
ENSG00000185610	DBX2	440097	12	-1	45014672	45051099	1.51489	0.412505
ENSG00000186288	PABPC1L2A	340529	X	-1	73077276	73079512	-1.13027	0.67745
ENSG00000186471	AKAP14	158798	X	1	119895837	119920716	-1.4641	0.314372
ENSG00000188931	CFAP126	257177	1	-1	161364733	161367876	-1.34155	0.218826
ENSG00000196091	MYBPC1	4604	12	1	101568353	101686028	2.05951	0.212518
ENSG00000196218	RYR1	6261	19	1	38433691	38595273	-2.70266	0.000450341
ENSG00000197106	SLC6A17	388662	1	1	110150494	110202202	-1.09865	0.365845
ENSG00000197162	ZNF785	146540	16	-1	30573740	30585769	-1.31133	2.81443e-09
ENSG00000204065	TCEAL5	340543	X	-1	103273691	103276750	-2.34586	0.00937979
ENSG00000204161	TMEM273	170371	10	-1	49154725	49188585	-1.11211	0.473145
ENSG00000204175	GPRIN2	9721	10	-1	46541736	46556658	-1.01048	0.0196808
ENSG00000205403	CFI	3426	4	-1	109731008	109802150	1.33195	0.007408
ENSG00000206113	CFAP99	402160	4	1	2418974	2462942	-1.40127	0.352373
ENSG00000213402	PTPRCAP	5790	11	-1	67435510	67437682	-1.05627	0.659802
ENSG00000213424	KRT222	125113	17	-1	40654665	40665181	-1.51811	0.21314
ENSG00000215474	SKOR2	652991	18	-1	47206169	47251660	1.31279	0.283388
ENSG00000223417	TRIM49D1	399939	11	-1	89911111	89922245	1.97565	0.16058
ENSG00000226788	RING1	6015	CHR_HSCHR6_MHC_COX_CTG1	1	33130117	33134342	-1.02134	0.913535
ENSG00000236443	PSMB8	5696	CHR_HSCHR6_MHC_MANN_CTG1	-1	32994477	32998463	1.75331	0.0352041
ENSG00000248485	PCP4L1	654790	1	1	161258745	161285450	-1.38743	0.338745
ENSG00000269113	TRABD2B	388630	1	-1	47760528	47997385	-1.47331	0.0171627
ENSG00000271824	SMIM32	389332	5	-1	136191468	136193162	-1.57901	0.0932352
ENSG00000274286	ADRA2B	151	2	-1	96112876	96116571	-1.12758	0.282608
ENSG00000275861	TBC1D3I	102724862	CHR_HSCHR17_10_CTG4	-1	36355285	36366216	1.42379	0.419693
ENSG00000276194	HNF1B	6928	CHR_HSCHR17_7_CTG4	-1	37690967	37749771	1.55128	0.0750441
ENSG00000000971	CFH	3075	1	1	196651754	196752476	-0.470031	0.914076
ENSG00000002587	HS3ST1	9957	4	-1	11393150	11429564	-0.351155	0.893182
ENSG00000002933	TMEM176A	55365	7	1	150800403	150805118	-0.891523	0.0853785
ENSG00000003137	CYP26B1	56603	2	-1	72129238	72147862	-0.844617	0.381129
ENSG00000003400	CASP10	843	2	1	201182872	201229428	-0.9641	0.220922
ENSG00000003989	SLC7A2	6542	8	1	17497088	17570573	0.726314	0.00191234
ENSG00000004399	PLXND1	23129	3	-1	129555214	129606676	0.622823	0.228478
ENSG00000004468	CD38	952	4	1	15778275	15853232	0.638444	0.733569
ENSG00000004838	ZMYND10	51364	3	-1	50341110	50345732	-0.741262	0.00141358
ENSG00000005187	ACSM3	6296	16	1	20610243	20797581	-1.17022	0.0260608
ENSG00000005243	COPZ2	51226	17	-1	48026167	48038030	-0.563152	0.354286
ENSG00000005513	SOX8	30812	16	1	981770	986979	0.706861	0.0113843
ENSG00000005961	ITGA2B	3674	17	-1	44372180	44389649	-0.416507	0.709714
ENSG00000006047	YBX2	51087	17	-1	7288263	7294639	-1.06372	0.044062
ENSG00000006071	ABCC8	6833	11	-1	17392498	17476894	-0.455332	0.821018
ENSG00000006283	CACNA1G	8913	17	1	50560715	50627474	-0.97883	0.000124136
ENSG00000007944	MYLIP	29116	6	1	16129086	16148248	-0.72298	0.0507842
ENSG00000008196	TFAP2B	7021	6	1	50818723	50847619	-0.89484	0.188032
ENSG00000008226	DLEC1	9940	3	1	38039205	38124025	-0.527182	0.60588
ENSG00000008323	PLEKHG6	55200	12	1	6310436	6328506	-0.840258	0.442628
ENSG00000008517	IL32	9235	16	1	3065297	3082192	0.397575	0.671893
ENSG00000009709	PAX7	5081	1	1	18630846	18748866	-0.706648	0.551832
ENSG00000009950	MLXIPL	51085	7	-1	73593194	73624543	-0.573891	0.561805
ENSG00000010318	PHF7	51533	3	1	52410660	52423641	-0.455344	0.224585
ENSG00000010319	SEMA3G	56920	3	-1	52433035	52445103	-1.06375	0.275654
ENSG00000011201	ANOS1	3730	X	-1	8528874	8732137	0.407568	0.754283
ENSG00000011376	LARS2	23395	3	1	45388561	45554726	-0.761663	0.369128
ENSG00000011677	GABRA3	2556	X	-1	152166234	152451315	-1.41571	0.140219
ENSG00000012048	BRCA1	672	17	-1	43044295	43170245	-0.343275	0.388879
ENSG00000012171	SEMA3B	7869	3	1	50267558	50277546	-0.924762	0.213406
ENSG00000013293	SLC7A14	57709	3	-1	170459548	170586075	-1.59216	0.146076
ENSG00000013588	GPRC5A	9052	12	1	12891559	12917937	-1.50001	0.0497281
ENSG00000016082	ISL1	3670	5	1	51383448	51394730	-0.872775	0.160584
ENSG00000019549	SNAI2	6591	8	-1	48917598	48921740	-1.06483	0.00643383
ENSG00000019582	CD74	972	5	-1	150401637	150412969	-1.90324	5.63797e-05
ENSG00000021826	CPS1	1373	2	1	210477682	210679107	-0.787404	0.00115464
ENSG00000023892	DEF6	50619	6	1	35297818	35321771	-0.813028	0.262921
ENSG00000024422	EHD2	30846	19	1	47713422	47743134	0.635631	0.0286868
ENSG00000026025	VIM	7431	10	1	17228241	17237593	0.396778	0.000462856
ENSG00000026036	RTEL1-TNFRSF6B		20	1	63659300	63698684	0.359892	0.298415
ENSG00000026508	CD44	960	11	1	35138882	35232402	0.819682	1.82794e-05
ENSG00000026559	KCNG1	3755	20	-1	51003656	51023107	0.440524	0.510091
ENSG00000028137	TNFRSF1B	7133	1	1	12166991	12209228	0.740096	0.440599
ENSG00000031081	ARHGAP31	57514	3	1	119294383	119420714	-0.459853	0.619479
ENSG00000033122	LRRC7	57554	1	1	69567922	70151945	-1.02511	0.541023
ENSG00000038295	TLL1	7092	4	1	165873237	166104457	0.427336	0.89181
ENSG00000039068	CDH1	999	16	1	68737292	68835537	-0.526038	0.456357
ENSG00000041353	RAB27B	5874	18	1	54717860	54895516	-0.712481	0.643868
ENSG00000042493	CAPG	822	2	-1	85394753	85418432	0.752182	0.045454
ENSG00000042781	USH2A	7399	1	-1	215622891	216423448	-0.475652	0.796151
ENSG00000042832	TG	7038	8	1	132866958	133134903	-0.883312	0.738457
ENSG00000046889	PREX2	80243	8	1	67952046	68237032	-0.635893	0.0168415
ENSG00000047457	CP	1356	3	-1	149162410	149221829	1.15149	0.0613978
ENSG00000047617	ANO2	57101	12	-1	5531869	5946232	-0.383613	0.898761
ENSG00000049089	COL9A2	1298	1	-1	40300489	40317813	-0.906599	0.288607
ENSG00000050030	NEXMIF	340533	X	-1	74732856	74925472	-1.11347	0.265061
ENSG00000050628	PTGER3	5733	1	-1	70852353	71047816	0.64717	0.719688
ENSG00000050767	COL23A1	91522	5	-1	178237476	178590393	-2.29936	2.82152e-05
ENSG00000051523	CYBA	1535	16	-1	88643275	88651083	-0.986437	0.311426
ENSG00000052126	PLEKHA5	54477	12	1	19129733	19376400	-0.362426	0.00584103
ENSG00000054179	ENTPD2	954	9	-1	137048107	137054061	0.7017	0.297246
ENSG00000054983	GALC	2581	14	-1	87837820	87993665	-0.734981	0.0483887
ENSG00000056487	PHF21B	112885	22	-1	44881162	45010005	0.338573	0.160578
ENSG00000057704	TMCC3	57458	12	-1	94567122	94650557	-0.854787	0.224034
ENSG00000058085	LAMC2	3918	1	1	183186238	183245127	2.11896	9.75406e-11
ENSG00000060656	PTPRU	10076	1	1	29236516	29326813	-0.980621	0.262657
ENSG00000062096	ARSF	416	X	1	3041471	3112727	-0.58347	0.671147
ENSG00000063438	AHRR	57491	5	1	321714	438291	0.606468	0.366855
ENSG00000064300	NGFR	4804	17	1	49495293	49515008	-0.758042	0.230869
ENSG00000064309	CDON	50937	11	-1	125955796	126063335	-1.12604	9.06686e-08
ENSG00000064655	EYA2	2139	20	1	46894624	47188844	-0.727668	9.21621e-07
ENSG00000065320	NTN1	9423	17	1	9021510	9244000	2.23122	1.66297e-24
ENSG00000065413	ANKRD44	91526	2	-1	196967017	197311173	-0.749717	0.601449
ENSG00000065534	MYLK	4638	3	-1	123610049	123884332	-0.630058	0.0533671
ENSG00000065609	SNAP91	9892	6	-1	83552880	83709691	-0.395904	0.819475
ENSG00000065717	TLE2	7089	19	-1	2997639	3047635	1.03834	0.559057
ENSG00000066032	CTNNA2	1496	2	1	79185231	80648861	-0.873301	0.0334727
ENSG00000066248	NGEF	25791	2	-1	232878701	233013256	-0.637177	0.291091
ENSG00000066735	KIF26A	26153	14	1	104136454	104180894	0.660735	0.145487
ENSG00000067842	ATP2B3	492	X	1	153517642	153582939	-1.14184	0.321921
ENSG00000068781	STON1-GTF2A1L	286749	2	1	48529925	48776517	0.577876	0.406842
ENSG00000069188	SDK2	54549	17	-1	73334384	73644445	-0.428778	0.489353
ENSG00000069424	KCNAB2	8514	1	1	5990927	6101193	0.354691	0.867813
ENSG00000069431	ABCC9	10060	12	-1	21797389	21942543	0.396147	0.193172
ENSG00000069482	GAL	51083	11	1	68683779	68691175	1.04976	0.175299
ENSG00000069696	DRD4	1815	11	1	637269	640706	0.600996	0.478722
ENSG00000070182	SPTB	6710	14	-1	64746283	64879907	-0.440622	0.245391
ENSG00000070190	DAPP1	27071	4	1	99816827	99870190	0.608754	0.759738
ENSG00000071205	ARHGAP10	79658	4	1	147732063	148072776	-0.398287	0.673544
ENSG00000071282	LMCD1	29995	3	1	8501807	8574668	1.14937	3.58122e-05
ENSG00000072071	ADGRL1	22859	19	-1	14147743	14206187	-0.364434	0.0168775
ENSG00000072182	ASIC4	55515	2	1	219514170	219538772	0.673149	0.0613978
ENSG00000072195	SPEG	10290	2	1	219434843	219493629	0.369817	0.0807524
ENSG00000072657	TRHDE	29953	12	1	72087266	72670758	-0.517794	0.607532
ENSG00000073146	MOV10L1	54456	22	1	50089879	50161690	0.994096	0.458263
ENSG00000073670	ADAM11	4185	17	1	44758988	44781846	-0.757511	0.126761
ENSG00000074211	PPP2R2C	5522	4	-1	6320578	6563600	-0.738343	0.772552
ENSG00000074317	SNCB	6620	5	-1	176620082	176630556	-0.664534	0.704625
ENSG00000074370	ATP2A3	489	17	-1	3923870	3964464	-0.448221	0.717391
ENSG00000074410	CA12	771	15	-1	63321378	63381846	-0.49044	0.546554
ENSG00000074416	MGLL	11343	3	-1	127689062	128052190	-0.541425	0.304356
ENSG00000075290	WNT8B	7479	10	1	100463009	100483744	-2.43293	6.1317e-19
ENSG00000076344	RGS11	8786	16	-1	268301	275980	-0.362171	0.725471
ENSG00000076641	PAG1	55824	8	-1	80967810	81112068	-0.37848	0.780927
ENSG00000076706	MCAM	4162	11	-1	119308529	119321521	0.38009	0.458263
ENSG00000076944	STXBP2	6813	19	1	7636772	7647873	-0.761683	0.540107
ENSG00000077150	NFKB2	4791	10	1	102394110	102402524	-0.602701	0.543778
ENSG00000077274	CAPN6	827	X	-1	111245099	111270483	-1.14066	0.0926654
ENSG00000077942	FBLN1	2192	22	1	45502238	45601135	0.396231	0.0932764
ENSG00000078237	TIGAR	57103	12	1	4307763	4360028	0.381106	0.412505
ENSG00000078269	SYNJ2	8871	6	1	157981863	158099176	0.615226	0.063096
ENSG00000078295	ADCY2	108	5	1	7396138	7830081	-0.734348	0.0025152
ENSG00000078328	RBFOX1	54715	16	1	5239802	7713340	-0.853036	0.485988
ENSG00000078401	EDN1	1906	6	1	12290361	12297194	0.987371	0.039889
ENSG00000078900	TP73	7161	1	1	3652516	3736201	-0.392082	0.807409
ENSG00000079337	RAPGEF3	10411	12	-1	47734363	47771040	-0.761986	0.27318
ENSG00000080166	DCT	1638	13	-1	94436811	94479682	-1.5597	5.25663e-06
ENSG00000080224	EPHA6	285220	3	1	96814581	97761532	-0.674272	0.60447
ENSG00000080573	COL5A3	50509	19	-1	9959561	10010504	-1.10906	1.08261e-05
ENSG00000081189	MEF2C	4208	5	-1	88717117	88904257	-0.616433	0.409838
ENSG00000082556	OPRK1	4986	8	-1	53225724	53251637	0.510646	0.525183
ENSG00000083814	ZNF671	79891	19	-1	57719751	57727624	-0.345059	0.19391
ENSG00000084636	COL16A1	1307	1	-1	31652263	31704319	-0.509129	0.659323
ENSG00000084734	GCKR	2646	2	1	27496839	27523684	0.515005	0.788994
ENSG00000085117	CD82	3732	11	1	44564427	44620358	-1.11197	8.03794e-08
ENSG00000085276	MECOM	2122	3	-1	169083499	169663775	-0.947323	0.297388
ENSG00000085563	ABCB1	5243	7	-1	87503017	87713323	0.538462	0.77793
ENSG00000085741	WNT11	7481	11	-1	76186325	76210736	-0.743549	0.77793
ENSG00000086696	HSD17B2	3294	16	1	82035004	82098534	-2.52288	2.52648e-06
ENSG00000086991	NOX4	50507	11	-1	89324353	89498187	0.439559	0.283779
ENSG00000087253	LPCAT2	54947	16	1	55509072	55586666	1.08465	1.72484e-05
ENSG00000087510	TFAP2C	7022	20	1	56629306	56639283	-0.525934	0.00136187
ENSG00000089101	CFAP61	26074	20	1	20052514	20360703	-0.774928	0.360939
ENSG00000089116	LHX5	64211	12	-1	113462033	113472280	1.96044	0.0027127
ENSG00000090013	BLVRB	645	19	-1	40447765	40465764	-0.373625	0.58333
ENSG00000090554	FLT3LG	2323	19	1	49474207	49486231	-0.53233	0.48916
ENSG00000091262	ABCC6	368	16	-1	16149565	16223522	-0.861624	0.432228
ENSG00000091428	RAPGEF4	11069	2	1	172735274	173052893	-0.746115	0.445834
ENSG00000091986	CCDC80	151887	3	-1	112596797	112649530	-0.972156	0.0754403
ENSG00000092969	TGFB2	7042	1	1	218345336	218444619	0.853732	0.34932
ENSG00000095203	EPB41L4B	54566	9	-1	109171974	109321059	-0.34612	0.829018
ENSG00000095383	TBC1D2	55357	9	-1	98199011	98255649	-0.519033	0.109659
ENSG00000095587	TLL2	7093	10	-1	96364608	96513926	0.851612	0.036013
ENSG00000095637	SORBS1	10580	10	-1	95311771	95561414	-0.357862	0.709443
ENSG00000095739	BAMBI	25805	10	1	28677510	28682932	-0.749637	0.337371
ENSG00000095752	IL11	3589	19	-1	55364382	55370463	1.0565	0.000187329
ENSG00000097096	SYDE2	84144	1	-1	85156889	85201724	-0.791745	0.129408
ENSG00000099260	PALMD	54873	1	1	99646113	99694541	1.03034	0.0215143
ENSG00000099822	HCN2	610	19	1	589881	617159	0.396559	0.265332
ENSG00000099840	IZUMO4	113177	19	1	2096429	2099593	0.341883	0.706793
ENSG00000099866	MADCAM1	8174	19	1	489176	505343	-0.339254	0.849992
ENSG00000099994	SUSD2	56241	22	1	24181487	24189106	-0.893736	0.000309438
ENSG00000100060	MFNG	4242	22	-1	37469063	37486393	-0.58951	0.437551
ENSG00000100206	DMC1	11144	22	-1	38518948	38570204	-0.526942	0.620918
ENSG00000100285	NEFH	4744	22	1	29480218	29491390	-0.554907	0.282129
ENSG00000100292	HMOX1	3162	22	1	35380361	35394214	-0.331465	0.11683
ENSG00000100302	RASD2	23551	22	1	35540831	35553999	-1.19178	0.000994256
ENSG00000100314	CABP7	164633	22	1	29720003	29731833	-0.525106	0.418398
ENSG00000100399	CHADL	150356	22	-1	41229510	41240931	-0.614618	0.612311
ENSG00000100427	MLC1	23209	22	-1	50059391	50085426	1.19354	0.116557
ENSG00000100473	COCH	1690	14	1	30874514	30895065	0.50181	0.271136
ENSG00000100604	CHGA	1113	14	1	92923150	92935285	-0.55712	0.334913
ENSG00000100678	SLC8A3	6547	14	-1	70044215	70189480	-0.543879	0.0890718
ENSG00000100767	PAPLN	89932	14	1	73237497	73274640	-0.596563	0.551929
ENSG00000100889	PCK2	5106	14	1	24094053	24110598	-0.604219	0.383002
ENSG00000100987	VSX1	30813	20	-1	25070885	25082141	0.403162	0.304356
ENSG00000101049	SGK2	10110	20	1	43558968	43588237	-0.349866	0.63805
ENSG00000101096	NFATC2	4773	20	-1	51386957	51562831	-0.572811	0.167946
ENSG00000101160	CTSZ	1522	20	-1	58985686	59008238	-0.692685	0.399447
ENSG00000101187	SLCO4A1	28231	20	1	62642503	62685785	-1.0143	0.0676375
ENSG00000101188	NTSR1	4923	20	1	62708836	62762771	-0.37196	0.456357
ENSG00000101222	SPEF1	25876	20	-1	3777504	3781448	-0.416431	0.570677
ENSG00000101331	CCM2L	140706	20	1	32010438	32032180	-0.824905	0.305391
ENSG00000101335	MYL9	10398	20	1	36541497	36551447	0.507928	0.114308
ENSG00000101417	PXMP4	11264	20	-1	33702758	33720319	-0.542135	0.060881
ENSG00000101448	EPPIN	57119	20	-1	45540626	45547752	-0.764778	0.648632
ENSG00000101460	MAP1LC3A	84557	20	1	34546854	34560345	-0.359482	0.386785
ENSG00000101463	SYNDIG1	79953	20	1	24469629	24666616	0.345164	0.0646215
ENSG00000101489	CELF4	56853	18	-1	37243040	37565827	-0.446381	0.839151
ENSG00000101746	NOL4	8715	18	-1	33851100	34224952	-0.446823	0.856041
ENSG00000101825	MXRA5	25878	X	-1	3308565	3346652	-0.404629	0.343532
ENSG00000101850	GPR143	4935	X	-1	9725346	9786297	-0.727762	0.208844
ENSG00000102007	PLP2	5355	X	1	49171898	49175235	0.420212	0.197544
ENSG00000102109	PCSK1N	27344	X	-1	48831096	48835610	0.44542	0.0488218
ENSG00000102174	PHEX	5251	X	1	22032325	22494713	0.382359	0.819518
ENSG00000102230	PCYT1B	9468	X	-1	24558087	24672677	-0.904396	4.53738e-06
ENSG00000102349	KLF8	11279	X	1	56232356	56291531	-0.769541	0.0900632
ENSG00000102387	TAF7L	54457	X	-1	101268253	101293057	-0.489566	0.585602
ENSG00000102445	RUBCNL	80183	13	-1	46334681	46438190	-0.476045	0.496067
ENSG00000102468	HTR2A	3356	13	-1	46831546	46897076	0.946352	0.6347
ENSG00000102683	SGCG	6445	13	1	23180979	23325162	0.656742	0.45206
ENSG00000102760	RGCC	28984	13	1	41457550	41470871	0.926831	0.00183341
ENSG00000102871	TRADD	8717	16	-1	67154185	67159909	0.518056	0.490265
ENSG00000102878	HSF4	3299	16	1	67164681	67169945	0.90931	0.165787
ENSG00000102924	CBLN1	869	16	-1	49277917	49281838	-0.708875	0.311082
ENSG00000102934	PLLP	51090	16	-1	57248547	57284672	1.14515	0.00500231
ENSG00000103021	CCDC113	29070	16	1	58231157	58283836	-0.402546	0.0248456
ENSG00000103037	SETD6	79918	16	1	58515479	58523842	-0.476959	0.0754403
ENSG00000103044	HAS3	3038	16	1	69105653	69118719	0.667638	0.456626
ENSG00000103056	SMPD3	55512	16	-1	68358327	68448508	0.368867	0.759342
ENSG00000103154	NECAB2	54550	16	1	83968244	84002776	-0.86633	0.0574288
ENSG00000103175	WFDC1	58189	16	1	84294846	84329844	0.625297	0.549607
ENSG00000103257	SLC7A5	8140	16	-1	87830023	87869507	0.430564	0.124625
ENSG00000103313	MEFV	4210	16	-1	3242027	3256633	-0.527298	0.774369
ENSG00000103316	CRYM	1428	16	-1	21238874	21303083	-0.69209	0.20609
ENSG00000103449	SALL1	6299	16	-1	51135982	51152334	1.20962	0.00288335
ENSG00000103710	RASL12	51285	15	-1	65053337	65076690	-1.89336	0.235
ENSG00000103888	CEMIP	57214	15	1	80779343	80951776	0.401853	0.792545
ENSG00000104321	TRPA1	8989	8	-1	72019917	72075584	-0.787139	0.692646
ENSG00000104324	CPQ	10404	8	1	96645242	97149654	-0.738963	0.140771
ENSG00000104332	SFRP1	6422	8	-1	41261962	41309473	0.651045	0.193585
ENSG00000104419	NDRG1	10397	8	-1	133237175	133302022	-0.415766	0.159716
ENSG00000104450	SPAG1	6674	8	1	100157906	100259278	-0.379952	0.384222
ENSG00000104611	SH2D4A	63898	8	1	19313693	19396218	0.72794	0.687562
ENSG00000104689	TNFRSF10A	8797	8	-1	23190452	23225102	-0.564177	0.55073
ENSG00000104808	DHDH	27294	19	1	48933699	48944969	-0.529842	0.780927
ENSG00000104833	TUBB4A	10382	19	-1	6494319	6502848	0.626772	0.32771
ENSG00000104883	PEX11G	92960	19	-1	7476875	7497449	-0.436148	0.733302
ENSG00000104953	TLE6	79816	19	1	2977538	2995179	0.713073	0.578951
ENSG00000105048	TNNT1	7138	19	-1	55132698	55149206	-0.730345	0.644318
ENSG00000105143	SLC1A6	6511	19	-1	14950033	15022990	-0.859669	0.507089
ENSG00000105278	ZFR2	23217	19	-1	3804024	3869038	-0.754468	0.00182219
ENSG00000105289	TJP3	27134	19	1	3708362	3750813	-1.43	0.173005
ENSG00000105329	TGFB1	7040	19	-1	41301587	41353922	0.776538	0.0231097
ENSG00000105479	ODAD1	93233	19	-1	48296457	48321971	-0.332849	0.890577
ENSG00000105492	SIGLEC6	946	19	-1	51517819	51531856	-0.486785	0.628734
ENSG00000105639	JAK3	3718	19	-1	17824780	17848071	-0.436428	0.669945
ENSG00000105699	LSR	51599	19	1	35248330	35267964	-1.49801	0.00124257
ENSG00000105717	PBX4	80714	19	-1	19561707	19618693	-0.480255	0.343104
ENSG00000105737	GRIK5	2901	19	-1	41998321	42070206	-0.384568	0.271136
ENSG00000105854	PON2	5445	7	-1	95404862	95435329	0.455523	0.00400534
ENSG00000105877	DNAH11	8701	7	1	21543039	21901839	-0.834634	0.287992
ENSG00000105889	STEAP1B	256227	7	-1	22419444	22727613	-1.29161	0.0116271
ENSG00000105967	TFEC	22797	7	-1	115935148	116159896	-0.771865	0.673745
ENSG00000105971	CAV2	858	7	1	116287380	116508541	0.838476	0.000501497
ENSG00000105974	CAV1	857	7	1	116524994	116561179	0.429522	0.0666624
ENSG00000105982	RNF32	140545	7	1	156640281	156677130	-0.574949	0.541128
ENSG00000106025	TSPAN12	23554	7	-1	120787320	120858402	0.33138	0.458809
ENSG00000106066	CPVL	54504	7	-1	28995235	29195451	-0.711425	0.00229184
ENSG00000106078	COBL	23242	7	-1	51016212	51316818	-0.803286	0.00270315
ENSG00000106236	NPTX2	4885	7	1	98617285	98629869	0.607697	0.00116246
ENSG00000106278	PTPRZ1	5803	7	1	121873089	122062036	0.592185	0.366329
ENSG00000106336	FBXO24	26261	7	1	100583982	100601117	-0.449692	0.861339
ENSG00000106341	PPP1R17	10842	7	1	31687215	31708455	-1.17851	0.0215616
ENSG00000106366	SERPINE1	5054	7	1	101127104	101139247	0.818439	0.0334291
ENSG00000106483	SFRP4	6424	7	-1	37905932	38025695	0.340811	0.687096
ENSG00000106633	GCK	2645	7	-1	44143213	44198170	-0.840708	0.382618
ENSG00000106689	LHX2	9355	9	1	124001670	124033301	-0.852314	0.000234138
ENSG00000106714	CNTNAP3	79937	9	-1	39064710	39288315	-0.62416	0.00478917
ENSG00000106804	C5	727	9	-1	120932987	121075195	-0.366466	0.203513
ENSG00000106868	SUSD1	64420	9	-1	112040783	112175297	0.420759	0.202933
ENSG00000106991	ENG	2022	9	-1	127815013	127854658	0.533083	0.0284847
ENSG00000107147	KCNT1	57582	9	1	135702185	135795508	-0.761876	0.743911
ENSG00000107242	PIP5K1B	8395	9	1	68705240	69009176	-0.560983	0.610962
ENSG00000107338	SHB	6461	9	-1	37915898	38069227	-0.5156	0.0948606
ENSG00000107562	CXCL12	6387	10	-1	44370165	44386493	-1.2636	0.00116246
ENSG00000107611	CUBN	8029	10	-1	16823966	17129811	0.664883	0.234355
ENSG00000107738	VSIR	64115	10	-1	71747556	71773520	-0.76849	0.579755
ENSG00000107796	ACTA2	59	10	-1	88935074	88991339	0.721802	0.00168334
ENSG00000108309	RUNDC3A	10900	17	1	44308413	44318670	0.516415	0.449
ENSG00000108370	RGS9	8787	17	1	65100812	65227703	-0.477838	0.303485
ENSG00000108387	SEPTIN4	5414	17	-1	58520250	58544368	-0.882948	0.0302942
ENSG00000108551	RASD1	51655	17	-1	17494437	17496395	0.416404	0.740106
ENSG00000108679	LGALS3BP	3959	17	-1	78971238	78979947	0.417976	0.0676375
ENSG00000108684	ASIC2	40	17	-1	33013087	34174964	-3.76086	0.000472832
ENSG00000109099	PMP22	5376	17	-1	15229773	15272292	0.735142	0.162763
ENSG00000109107	ALDOC	230	17	-1	28573115	28576948	-0.562603	0.497474
ENSG00000109255	NMU	10874	4	-1	55595229	55636698	-0.49264	0.456357
ENSG00000109320	NFKB1	4790	4	1	102501330	102617302	0.398384	0.388174
ENSG00000109610	SOD3	6649	4	1	24789912	24800842	-1.07908	0.350448
ENSG00000109819	PPARGC1A	10891	4	-1	23755041	23904089	-0.440773	0.460423
ENSG00000109927	TECTA	7007	11	1	121101243	121191490	-0.447704	0.933863
ENSG00000110076	NRXN2	9379	11	-1	64606174	64723197	-0.395783	0.673108
ENSG00000110148	CCKBR	887	11	1	6259806	6272127	-1.37545	0.0123914
ENSG00000110172	CHORDC1	26973	11	-1	90200429	90223077	0.442729	0.334584
ENSG00000110324	IL10RA	3587	11	1	117986370	118003037	-0.421566	0.857599
ENSG00000110436	SLC1A2	6506	11	-1	35251205	35420063	-0.795213	0.531065
ENSG00000110446	SLC15A3	51296	11	-1	60937060	60952653	1.15852	4.60603e-07
ENSG00000110492	MDK	4192	11	1	46380756	46383837	-0.585084	0.457367
ENSG00000110628	SLC22A18	5002	11	1	2899721	2925246	-0.501701	0.914363
ENSG00000110660	SLC35F2	54733	11	-1	107790991	107928293	0.356168	0.607532
ENSG00000110719	TCIRG1	10312	11	1	68039025	68050895	-0.658137	0.531624
ENSG00000110975	SYT10	341359	12	-1	33374238	33439819	-1.24706	0.157602
ENSG00000111057	KRT18	3875	12	1	52948871	52952906	-0.53482	0.555794
ENSG00000111058	ACSS3	79611	12	1	80936414	81261210	-0.5818	0.00716143
ENSG00000111087	GLI1	2735	12	1	57459785	57472268	1.2823	2.35947e-08
ENSG00000111218	PRMT8	56341	12	1	3381349	3593973	1.01983	4.81677e-17
ENSG00000111262	KCNA1	3736	12	1	4909905	4918256	-1.45008	0.0666624
ENSG00000111305	GSG1	83445	12	-1	13083532	13103683	0.896633	0.232248
ENSG00000111452	ADGRD1	283383	12	1	130953907	131141469	-0.524523	0.638927
ENSG00000111679	PTPN6	5777	12	1	6946468	6961316	-0.773884	0.392051
ENSG00000111837	MAK	4117	6	-1	10762723	10838553	-0.447555	0.382826
ENSG00000111859	NEDD9	4739	6	-1	11183298	11382348	0.334416	0.412731
ENSG00000112139	MDGA1	266727	6	-1	37630679	37699306	-0.925423	0.000930478
ENSG00000112246	SIM1	6492	6	-1	100385009	100464921	0.346693	0.892805
ENSG00000112276	BVES	11149	6	-1	105096822	105137157	0.780852	5.87095e-09
ENSG00000112280	COL9A1	1297	6	-1	70216040	70303084	-0.739553	0.362883
ENSG00000112319	EYA4	2070	6	1	133240514	133532128	-1.52511	0.00203303
ENSG00000112379	ARFGEF3	57221	6	1	138161939	138344663	-1.25979	0.192457
ENSG00000112394	SLC16A10	117247	6	1	111087503	111231194	0.429843	0.478698
ENSG00000112414	ADGRG6	57211	6	1	142301854	142446266	0.828837	0.231869
ENSG00000112539	C6orf118	168090	6	-1	165279664	165309605	-0.400096	0.0289018
ENSG00000112562	SMOC2	64094	6	1	168441151	168673445	-0.463952	0.377255
ENSG00000112706	IMPG1	3617	6	-1	75921114	76072678	-1.1451	0.0398706
ENSG00000112902	SEMA5A	9037	5	-1	9035033	9546075	-0.499581	0.449345
ENSG00000113100	CDH9	1007	5	-1	26880597	27121150	-1.82762	0.169694
ENSG00000113328	CCNG1	900	5	1	163437569	163446151	-0.380854	0.300857
ENSG00000113389	NPR3	4883	5	1	32689070	32791724	-0.507946	0.591405
ENSG00000113396	SLC27A6	28965	5	1	128538013	129033642	-0.446107	0.790689
ENSG00000113494	PRLR	5618	5	-1	35048756	35230487	-1.30092	0.081566
ENSG00000113552	GNPDA1	10007	5	-1	141991749	142013041	0.402404	0.00325653
ENSG00000113580	NR3C1	2908	5	-1	143277931	143435512	-0.350753	0.343031
ENSG00000113763	UNC5A	90249	5	1	176810519	176880898	-0.425427	0.784729
ENSG00000113805	CNTN3	5067	3	-1	74262568	74614659	-0.915816	0.0600507
ENSG00000114439	BBX	56987	3	1	107522936	107811339	-0.407756	0.0166256
ENSG00000114670	NEK11	79858	3	1	131026850	131350465	-0.735414	0.293482
ENSG00000114923	SLC4A3	6508	2	1	219627394	219641980	0.386419	0.125664
ENSG00000115085	ZAP70	7535	2	1	97713576	97739862	-0.353089	0.888075
ENSG00000115138	POMC	5443	2	-1	25160853	25168903	0.484074	0.886274
ENSG00000115232	ITGA4	3676	2	1	181457202	181538940	0.57786	0.216717
ENSG00000115252	PDE1A	5136	2	-1	182139968	182523359	-0.344655	0.148884
ENSG00000115290	GRB14	2888	2	-1	164492417	164621482	-0.523296	0.670814
ENSG00000115353	TACR1	6869	2	-1	75046463	75199520	1.60536	0.0404254
ENSG00000115363	EVA1A	84141	2	-1	75469302	75569722	1.45977	0.000377767
ENSG00000115556	PLCD4	84812	2	1	218607855	218637184	-0.651654	0.021306
ENSG00000115665	SLC5A7	60482	2	1	107986523	108013994	-2.33332	3.69628e-06
ENSG00000115738	ID2	3398	2	1	8678845	8684461	-0.376989	0.551773
ENSG00000115844	DLX2	1746	2	-1	172099438	172102900	-0.475361	0.328724
ENSG00000115896	PLCL1	5334	2	1	197804593	198572581	0.344221	0.796545
ENSG00000116132	PRRX1	5396	1	1	170662728	170739421	-0.532261	0.342771
ENSG00000116147	TNR	7143	1	-1	175315194	175743616	1.24393	0.300735
ENSG00000116254	CHD5	26038	1	-1	6101787	6180321	-1.72246	0.049906
ENSG00000116745	RPE65	6121	1	-1	68428822	68449954	0.702883	0.467629
ENSG00000116771	AGMAT	79814	1	-1	15571699	15585051	-0.588559	0.419693
ENSG00000116830	TTF2	8458	1	1	117060326	117107453	-0.355563	0.421635
ENSG00000117115	PADI2	11240	1	-1	17066761	17119451	-0.738673	0.191328
ENSG00000117228	GBP1	2633	1	-1	89051882	89065360	-0.879628	0.361751
ENSG00000117394	SLC2A1	6513	1	-1	42925353	42958893	0.381816	0.531607
ENSG00000117602	RCAN3	11123	1	1	24502351	24541040	-0.504125	0.0436521
ENSG00000117868	ESYT2	57488	7	-1	158730995	158830253	0.631215	0.187338
ENSG00000118137	APOA1	335	11	-1	116835751	116837622	-0.869602	0.154649
ENSG00000118160	SLC8A2	6543	19	-1	47428017	47471893	-0.519937	0.6628
ENSG00000118193	KIF14	9928	1	-1	200551497	200620751	-0.381827	0.0932352
ENSG00000118307	DNAI7	55259	12	-1	25108289	25195162	-0.346213	0.587644
ENSG00000118407	FILIP1	27145	6	-1	75291859	75493800	-0.68047	3.50556e-08
ENSG00000118729	CASQ2	845	1	-1	115700021	115768714	1.71957	0.00288335
ENSG00000118785	SPP1	6696	4	1	87975667	87983532	1.24676	6.46584e-05
ENSG00000118849	RARRES1	5918	3	-1	158696892	158732489	-0.64999	0.665903
ENSG00000118997	DNAH7	56171	2	-1	195737703	196068837	-0.63409	0.574557
ENSG00000119139	TJP2	9414	9	1	69121264	69274615	0.410608	0.440071
ENSG00000119408	NEK6	10783	9	1	124257606	124353307	1.12269	0.00143608
ENSG00000119614	VSX2	338917	14	1	74239449	74262738	1.65389	0.0365962
ENSG00000119630	PGF	5228	14	-1	74941834	74955626	-0.629632	0.549474
ENSG00000119669	IRF2BPL	64207	14	-1	77024543	77028708	0.385881	0.0285796
ENSG00000119673	ACOT2	10965	14	1	73567620	73575658	-0.602384	0.00763307
ENSG00000119686	FLVCR2	55640	14	1	75578620	75663214	-0.45221	0.531607
ENSG00000119715	ESRRB	2103	14	1	76310712	76501837	-1.13554	0.125555
ENSG00000119973	PRLHR	2834	10	-1	118589997	118595648	-0.698903	0.752077
ENSG00000120051	CFAP58	159686	10	1	104353833	104455102	-0.441869	0.75245
ENSG00000120332	TNN	63923	1	1	175067833	175148075	-0.667279	0.280814
ENSG00000120341	SEC16B	89866	1	-1	177923956	177984303	-0.35464	0.631579
ENSG00000120645	IQSEC3	440073	12	1	66767	178455	-0.783844	0.369128
ENSG00000120669	SOHLH2	54937	13	-1	36168217	36214588	1.34819	0.0171627
ENSG00000120693	SMAD9	4093	13	-1	36844831	36920765	-0.613437	0.0174718
ENSG00000120708	TGFBI	7045	5	1	136028988	136063818	0.616037	0.50485
ENSG00000120738	EGR1	1958	5	1	138465479	138469303	0.399039	0.783648
ENSG00000120833	SOCS2	8835	12	1	93569814	93583487	0.631693	0.289362
ENSG00000121236	TRIM6	117854	11	1	5596109	5612958	-0.917385	0.305215
ENSG00000121281	ADCY7	113	16	1	50246137	50318135	1.21179	8.14997e-13
ENSG00000121310	ECHDC2	55268	1	-1	52895910	52927212	-0.489969	0.394465
ENSG00000121380	BCL2L14	79370	12	1	12049844	12211084	0.596219	0.665846
ENSG00000121410	A1BG	1	19	-1	58345178		-0.399855	0.773
ENSG00000121454	LHX4	89884	1	1	180230264	180278984	1.45102	0.00112785
ENSG00000121898	CPXM2	119587	10	-1	123706207	123940267	-1.05061	0.0429588
ENSG00000121900	TMEM54	113452	1	-1	32894594	32901438	0.724343	0.111616
ENSG00000121904	CSMD2	114784	1	-1	33513998	34165842	-0.510875	0.62156
ENSG00000121905	HPCA	3208	1	1	32885994	32898441	0.38095	0.551998
ENSG00000122254	HS3ST2	9956	16	1	22814162	22916338	-0.618503	0.722752
ENSG00000122584	NXPH1	30010	7	1	8433609	8752961	-0.758472	0.72476
ENSG00000122585	NPY	4852	7	1	24284188	24291862	-0.354149	0.631579
ENSG00000122691	TWIST1	7291	7	-1	19020991	19117636	-0.958802	0.40303
ENSG00000122733	PHF24	23349	9	1	34957608	34982544	-0.556551	0.79366
ENSG00000122859	NEUROG3	50674	10	-1	69571698	69573422	0.791322	0.81592
ENSG00000122971	ACADS	35	12	1	120725774	120740008	-0.363224	0.803929
ENSG00000123080	CDKN2C	1031	1	1	50960745	50974634	-0.330659	0.47755
ENSG00000123095	BHLHE41	79365	12	-1	26120030	26125037	0.838423	0.51541
ENSG00000123307	NEUROD4	58158	12	1	55019974	55030017	0.459708	0.45449
ENSG00000123454	DBH	1621	9	1	133636363	133659329	2.15457	0.00178903
ENSG00000123496	IL13RA2	3598	X	-1	115003975	115019977	0.602466	0.355741
ENSG00000123572	NRK	203447	X	1	105822539	105958610	0.643129	0.620635
ENSG00000123609	NMI	9111	2	-1	151270470	151289894	0.811754	0.261267
ENSG00000123901	GPR83	10888	11	-1	94377316	94401419	0.421568	0.796151
ENSG00000124067	SLC12A4	6560	16	-1	67943474	67969601	0.816776	0.000357429
ENSG00000124145	SDC4	6385	20	-1	45325288	45348424	-0.543338	0.546112
ENSG00000124225	PMEPA1	56937	20	-1	57648392	57711536	0.762104	0.000454434
ENSG00000124302	CHST8	64377	19	1	33621953	33773509	-0.962925	2.88508e-09
ENSG00000124313	IQSEC2	23096	X	-1	53225828	53321350	-0.388434	0.880306
ENSG00000124507	PACSIN1	29993	6	1	34466061	34535229	-0.659106	0.571495
ENSG00000124613	ZNF391	346157	6	1	27374615	27403908	-0.693157	0.328724
ENSG00000124635	H2BC11	8970	6	-1	27125897	27132795	0.867308	0.614784
ENSG00000124664	SPDEF	25803	6	-1	34537802	34556333	-0.53201	0.79254
ENSG00000124713	GNMT	27232	6	1	42960754	42963880	0.588655	0.479713
ENSG00000124749	COL21A1	81578	6	-1	56056590	56394094	-0.952805	0.350182
ENSG00000124762	CDKN1A	1026	6	1	36676460	36687337	0.697243	0.203126
ENSG00000124785	NRN1	51299	6	-1	5997999	6007605	-0.370023	0.615178
ENSG00000124795	DEK	7913	6	-1	18223860	18264548	-0.548598	0.451928
ENSG00000124942	AHNAK	79026	11	-1	62433542	62556235	-0.554704	0.0877717
ENSG00000125046	SSUH2	51066	3	-1	8619386	8745040	2.06779	4.89692e-05
ENSG00000125246	CLYBL	171425	13	1	99606669	99909459	-1.29366	0.000162477
ENSG00000125255	SLC10A2	6555	13	-1	103043998	103066417	0.756198	0.702805
ENSG00000125378	BMP4	652	14	-1	53949736	53958761	-1.67406	1.25877e-06
ENSG00000125430	HS3ST3B1	9953	17	1	14301081	14349404	0.86231	0.0423815
ENSG00000125434	SLC25A35	399512	17	-1	8287763	8295400	-0.733253	0.129408
ENSG00000125462	MIR9-1HG	10485	1	-1	156404250	156456763	0.515716	0.886868
ENSG00000125637	PSD4	23550	2	1	113157325	113209396	-0.594875	0.592633
ENSG00000125775	SDCBP2	27111	20	-1	1309909	1329139	-0.484883	0.617556
ENSG00000125845	BMP2	650	20	1	6767686	6780246	-1.22442	0.00868993
ENSG00000125851	PCSK2	5126	20	1	17226107	17484578	-0.409327	0.358074
ENSG00000125864	BFSP1	631	20	-1	17493905	17569220	-0.621005	0.589343
ENSG00000125869	LAMP5	24141	20	1	9514358	9530524	0.965839	1.26299e-18
ENSG00000125878	TCF15	6939	20	-1	604257	610309	-1.62054	0.12882
ENSG00000125965	GDF5	8200	20	-1	35433347	35454746	-0.817511	0.664433
ENSG00000126259	KIRREL2	84063	19	1	35855861	35867136	-0.852986	0.0752119
ENSG00000126583	PRKCG	5582	19	1	53879190	53907652	-0.477659	0.540701
ENSG00000126709	IFI6	2537	1	-1	27666064	27672212	-0.54529	0.525183
ENSG00000126733	DACH2	117154	X	1	86148451	86832604	-0.655399	0.29212
ENSG00000126759	CFP	5199	X	-1	47623172	47630305	0.674438	0.581023
ENSG00000126785	RHOJ	57381	14	1	63204114	63293508	0.35616	0.598056
ENSG00000126803	HSPA2	3306	14	1	64535905	64546173	-0.394081	0.762719
ENSG00000127084	FGD3	89846	9	1	92947523	93036236	1.04868	0.000149232
ENSG00000127152	BCL11B	64919	14	-1	99169287	99272197	-0.56225	0.768141
ENSG00000127249	ATP13A4	84239	3	-1	193398967	193593111	0.980635	0.439996
ENSG00000127528	KLF2	10365	19	1	16324826	16328685	0.899877	0.378516
ENSG00000127561	SYNGR3	9143	16	1	1989660	1994275	-0.613809	0.0145316
ENSG00000127578	WFIKKN1	117166	16	1	629239	634117	-1.48166	0.106665
ENSG00000127666	TICAM1	148022	19	-1	4815932	4831712	0.57768	0.361751
ENSG00000128016	ZFP36	7538	19	1	39406847	39409412	-0.626347	0.369856
ENSG00000128045	RASL11B	65997	4	1	52862317	52866835	-1.50635	1.64332e-07
ENSG00000128052	KDR	3791	4	-1	55078481	55125595	1.16771	0.290393
ENSG00000128242	GAL3ST1	9514	22	-1	30554635	30574665	-0.720095	0.41863
ENSG00000128253	RFPL2	10739	22	-1	32190435	32205073	0.579738	0.770203
ENSG00000128274	A4GALT	53947	22	-1	42692121	42721298	-1.80692	0.0027366
ENSG00000128342	LIF	3976	22	-1	30240453	30246759	1.4394	0.00174027
ENSG00000128394	APOBEC3F	200316	22	1	39040604	39055972	0.601139	0.46879
ENSG00000128482	RNF112	7732	17	1	19411125	19417276	0.395284	0.817735
ENSG00000128610	FEZF1	389549	7	-1	122301303	122310691	-1.06227	0.135472
ENSG00000128908	INO80	54617	15	-1	40978880	41116280	-0.370957	0.892894
ENSG00000129009	ISLR	3671	15	1	74173710	74176872	-0.967671	0.0822692
ENSG00000129038	LOXL1	4016	15	1	73925989	73952137	0.372945	0.000598792
ENSG00000129151	BBOX1	8424	11	1	27040725	27127809	0.569445	0.827936
ENSG00000129214	SHBG	6462	17	1	7613946	7633382	-0.856696	0.551144
ENSG00000129474	AJUBA	84962	14	-1	22971177	22982551	-0.432307	0.386296
ENSG00000129675	ARHGEF6	9459	X	-1	136665547	136780932	0.587397	0.431843
ENSG00000129991	TNNI3	7137	19	-1	55151767	55157773	-0.671065	0.457791
ENSG00000129993	CBFA2T3	863	16	-1	88874858	88977207	-0.350777	0.801204
ENSG00000130203	APOE	348	19	1	44905791	44909393	-1.298	0.118649
ENSG00000130208	APOC1	341	19	1	44914247	44919349	-1.40225	0.283744
ENSG00000130270	ATP8B3	148229	19	-1	1782075	1812276	-0.602031	0.524514
ENSG00000130294	KIF1A	547	2	-1	240713761	240824293	-0.702113	0.390533
ENSG00000130303	BST2	684	19	-1	17402939	17405630	-0.992906	0.622339
ENSG00000130307	USHBP1	83878	19	-1	17249171	17282786	-0.850134	0.531624
ENSG00000130477	UNC13A	23025	19	-1	17601336	17688365	0.444295	0.458809
ENSG00000130513	GDF15	9518	19	1	18374731	18389176	0.347781	0.808936
ENSG00000130517	PGPEP1	54858	19	1	18340598	18369950	0.496131	0.286128
ENSG00000130768	SMPDL3B	27293	1	1	27935000	27959157	-1.11591	0.378531
ENSG00000130787	HIP1R	9026	12	1	122834453	122862961	0.442609	0.283692
ENSG00000130827	PLXNA3	55558	X	1	154458281	154477779	0.416191	0.23776
ENSG00000130830	MPP1	4354	X	-1	154778684	154821007	-0.754732	0.00927947
ENSG00000130940	CASZ1	54897	1	-1	10636604	10796650	-1.43068	4.72206e-10
ENSG00000131080	EDA2R	60401	X	-1	66595637	66639298	0.536538	0.199338
ENSG00000131094	C1QL1	10882	17	-1	44959693	44968303	0.614049	0.273812
ENSG00000131196	NFATC1	4772	18	1	79395856	79529325	-0.678345	0.0613978
ENSG00000131409	LRRC4B	94030	19	-1	50516892	50568435	-2.37758	1.57219e-07
ENSG00000131747	TOP2A	7153	17	-1	40388525	40417896	-0.394187	0.232248
ENSG00000131771	PPP1R1B	84152	17	1	39626740	39636626	0.446809	0.638927
ENSG00000131831	RAI2	10742	X	-1	17800049	17861337	-0.478337	0.803631
ENSG00000132205	EMILIN2	84034	18	1	2847006	2916003	0.401458	0.521773
ENSG00000132297	HHLA1	10086	8	-1	132061480	132111159	0.842966	0.183439
ENSG00000132321	IQCA1	79781	2	-1	236324147	236507535	-1.08858	0.157499
ENSG00000132429	POPDC3	64208	6	-1	105157900	105180014	1.7478	0.0165355
ENSG00000132481	TRIM47	91107	17	-1	75874164	75878581	0.769087	0.167946
ENSG00000132561	MATN2	4147	8	1	97868840	98036724	-0.365238	0.157602
ENSG00000132622	HSPA12B	116835	20	1	3732685	3753111	-1.18522	0.444831
ENSG00000132692	BCAN	63827	1	1	156641390	156659532	-0.491744	0.891946
ENSG00000133067	LGR6	59352	1	1	202193799	202319781	0.795571	0.248771
ENSG00000133110	POSTN	10631	13	-1	37562583	37598844	-0.68532	0.164832
ENSG00000133115	STOML3	161003	13	-1	38965925	38990859	-0.938359	0.331576
ENSG00000133124	IRS4	8471	X	-1	108719946	108736563	-1.34425	0.0206602
ENSG00000133424	LARGE1	9215	22	-1	33162226	33922841	-0.918976	0.00187539
ENSG00000133640	LRRIQ1	84125	12	1	85036314	85264457	-0.533936	0.199263
ENSG00000133805	AMPD3	272	11	1	10308313	10507579	-0.685054	0.424406
ENSG00000134198	TSPAN2	10100	1	-1	115048011	115089503	0.371079	0.280096
ENSG00000134259	NGF	4803	1	-1	115285904	115338770	0.763003	0.551813
ENSG00000134343	ANO3	63982	11	1	26188842	26663289	-0.553756	0.792878
ENSG00000134376	CRB1	23418	1	1	197268204	197478455	0.545274	0.346866
ENSG00000134516	DOCK2	1794	5	1	169637268	170083382	1.22917	0.347038
ENSG00000134533	RERG	85004	12	-1	15107783	15348675	-0.45003	0.645854
ENSG00000134548	SPX	80763	12	1	21526296	21541249	-0.787127	0.519334
ENSG00000134595	SOX3	6658	X	-1	140502985	140505069	1.57251	7.69654e-21
ENSG00000134602	STK26	51765	X	1	132023302	132075943	0.410867	0.226556
ENSG00000134668	SPOCD1	90853	1	-1	31790422	31816022	-0.649616	0.77245
ENSG00000134755	DSC2	1824	18	-1	31058840	31102522	-0.864048	0.0233593
ENSG00000134802	SLC43A3	29015	11	-1	57406954	57427580	-1.26116	1.38667e-05
ENSG00000134817	APLNR	187	11	-1	57233577	57237250	-1.20384	0.0696572
ENSG00000134853	PDGFRA	5156	4	1	54229280	54298245	-0.496902	0.746755
ENSG00000134873	CLDN10	9071	13	1	95433604	95579759	-0.759897	0.543428
ENSG00000134899	ERCC5	2073	13	1	102845831	102875995	0.409436	0.598331
ENSG00000135218	CD36	948	7	1	80369575	80679277	-0.904183	0.340633
ENSG00000135248	GARIN1B	84691	7	1	128709061	128731743	-0.493336	0.844079
ENSG00000135253	KCP	375616	7	-1	128862042	128910719	-1.92678	0.000546889
ENSG00000135333	EPHA7	2045	6	-1	93240020	93419687	-0.800394	0.0177724
ENSG00000135362	PRR5L	79899	11	1	36296288	36465204	0.402462	0.0428547
ENSG00000135363	LMO2	4005	11	-1	33858576	33892076	-0.68304	0.0901869
ENSG00000135406	PRPH	5630	12	1	49295147	49298686	-0.863168	0.00126793
ENSG00000135472	FAIM2	23017	12	-1	49866896	49904217	-0.480465	0.746755
ENSG00000135525	MAP7	9053	6	-1	136342281	136550819	-1.50067	1.71986e-05
ENSG00000135605	TEC	7006	4	-1	48135783	48269838	-0.352473	0.904565
ENSG00000135643	KCNMB4	27345	12	1	70366290	70434292	-0.428459	0.0695618
ENSG00000135722	FBXL8	55336	16	1	67159932	67164570	0.380122	0.707233
ENSG00000135744	AGT	183	1	-1	230690776	230745576	-1.74478	0.0561418
ENSG00000135824	RGS8	85397	1	-1	182641816	182684587	-0.902819	3.78226e-05
ENSG00000135838	NPL	80896	1	1	182789293	182830384	0.977832	0.00231878
ENSG00000135926	TMBIM1	64114	2	-1	218274197	218292586	-0.460185	0.329244
ENSG00000135929	CYP27A1	1593	2	1	218781749	218815293	-0.541333	0.369128
ENSG00000136010	ALDH1L2	160428	12	-1	105019784	105107643	-0.383931	0.511127
ENSG00000136014	USP44	84101	12	-1	95516560	95551476	0.650743	0.0427071
ENSG00000136048	DRAM1	55332	12	1	101877580	102012130	0.696234	0.178623
ENSG00000136297	MMD2	221938	7	-1	4905989	4959213	-1.17722	0.468793
ENSG00000136383	ALPK3	57538	15	1	84817356	84873479	-0.624265	0.604585
ENSG00000136504	KAT7	11143	17	1	49788648	49835026	0.452457	0.0456392
ENSG00000136750	GAD2	2572	10	1	26216665	26304558	-0.494764	0.895411
ENSG00000136869	TLR4	7099	9	1	117704175	117724735	1.377	3.54082e-06
ENSG00000136918	WDR38	401551	9	1	124853417	124857890	-1.00779	0.546112
ENSG00000137101	CD72	971	9	-1	35609982	35646810	-0.484733	0.799912
ENSG00000137473	TTC29	83894	4	-1	146706617	146945882	-1.18841	0.412814
ENSG00000137507	LRRC32	2615	11	-1	76657524	76670747	-0.926937	0.460898
ENSG00000137558	PI15	51050	8	1	74824534	74855029	0.427703	0.839961
ENSG00000137561	TTPA	7274	8	-1	63048553	63086053	-0.471829	0.801255
ENSG00000137727	ARHGAP20	57569	11	-1	110577042	110713189	-0.723054	0.69747
ENSG00000137819	PAQR5	54852	15	1	69298912	69407780	-0.903686	0.577961
ENSG00000137843	PAK6	56924	15	1	40217428	40277487	-0.471443	0.808896
ENSG00000137860	SLC28A2	9153	15	1	45252234	45277846	-0.603417	0.626932
ENSG00000137871	ZNF280D	54816	15	-1	56630176	56734086	-0.584765	0.122404
ENSG00000137872	SEMA6D	80031	15	1	47184101	47774228	0.653154	0.133099
ENSG00000138080	EMILIN1	11117	2	1	27078615	27086403	-0.927665	0.361522
ENSG00000138083	SIX3	6496	2	1	44941702	44946071	-0.428981	0.746599
ENSG00000138131	LOXL4	84171	10	-1	98247690	98268194	1.42862	0.000109233
ENSG00000138136	LBX1	10660	10	-1	101226994	101229463	1.54394	0.166086
ENSG00000138185	ENTPD1	953	10	1	95711779	95877266	0.523989	0.508513
ENSG00000138316	ADAMTS14	140766	10	1	70672506	70762441	-0.627785	0.586623
ENSG00000138356	AOX1	316	2	1	200586014	200677064	-0.920478	0.273087
ENSG00000138395	CDK15	65061	2	1	201790461	201895550	0.525772	0.902224
ENSG00000138496	PARP9	83666	3	-1	122527924	122564577	0.682474	0.0111545
ENSG00000138639	ARHGAP24	83478	4	1	85475150	86002668	-1.29808	4.76172e-05
ENSG00000138646	HERC5	51191	4	1	88457119	88506163	0.43377	0.575306
ENSG00000138678	GPAT3	84803	4	1	83535914	83605875	0.708577	0.604585
ENSG00000138767	CNOT6L	246175	4	-1	77713387	77819615	-0.634479	0.216925
ENSG00000138792	ENPEP	2028	4	1	110365733	110565285	-1.02179	0.0896692
ENSG00000139155	SLCO1C1	53919	12	1	20695332	20753386	0.362367	0.891141
ENSG00000139174	PRICKLE1	144165	12	-1	42456757	42590355	-0.830117	0.0228155
ENSG00000139178	C1RL	51279	12	-1	7089587	7109238	-1.10332	0.00356321
ENSG00000139194	RBP5	83758	12	-1	7115736	7128889	-0.760274	0.686034
ENSG00000139209	SLC38A4	55089	12	-1	46764761	46832408	1.11683	0.301453
ENSG00000139211	AMIGO2	347902	12	-1	47075707	47079959	0.970465	0.00516562
ENSG00000139219	COL2A1	1280	12	-1	47972967	48004554	-1.27278	0.127939
ENSG00000139269	INHBE	83729	12	1	57452323	57459280	-0.809562	0.412579
ENSG00000139278	GLIPR1	11010	12	1	75480753	75503863	1.37649	0.000824503
ENSG00000139289	PHLDA1	22822	12	-1	76025447	76031776	0.502091	0.141827
ENSG00000139292	LGR5	8549	12	1	71439798	71586310	0.721047	0.434209
ENSG00000139318	DUSP6	1848	12	-1	89347235	89352501	0.497971	0.00497564
ENSG00000139329	LUM	4060	12	-1	91102629	91111494	-0.46674	0.384669
ENSG00000139438	FAM222A	84915	12	1	109713825	109770495	0.394887	0.193449
ENSG00000139508	SLC46A3	283537	13	-1	28700064	28718970	-0.37796	0.791121
ENSG00000139537	CCDC65	85478	12	1	48904110	48931840	-0.371839	0.626932
ENSG00000139540	SLC39A5	283375	12	1	56230049	56237846	-0.702831	0.835665
ENSG00000139567	ACVRL1	94	12	1	51906908	51923361	-1.39122	0.405934
ENSG00000139714	MORN3	283385	12	-1	121648742	121672631	-0.572195	0.177012
ENSG00000139734	DIAPH3	81624	13	-1	59665583	60163928	-0.333045	0.162465
ENSG00000139985	ADAM21	8747	14	1	70417107	70460427	0.583455	0.730195
ENSG00000140092	FBLN5	10516	14	-1	91869411	91947987	-0.896759	0.424406
ENSG00000140323	DISP2	85455	15	1	40358219	40378621	-0.605282	0.77793
ENSG00000140522	RLBP1	6017	15	-1	89209869	89221614	0.743049	0.492815
ENSG00000140853	NLRC5	84166	16	1	56989485	57083531	0.664583	0.582725
ENSG00000140859	KIFC3	3801	16	-1	57758217	57863053	0.469023	0.138687
ENSG00000140873	ADAMTS18	170692	16	-1	77247813	77435034	-1.03223	0.00324052
ENSG00000141052	MYOCD	93649	17	1	12665890	12768949	-0.651518	0.693469
ENSG00000141433	ADCYAP1	116	18	1	904871	912172	-1.82032	0.000184173
ENSG00000141527	CARD14	79092	17	1	80169992	80216073	-0.612317	0.684295
ENSG00000141574	SECTM1	6398	17	-1	82321024	82334074	-0.390244	0.813102
ENSG00000141655	TNFRSF11A	8792	18	1	62325287	62391288	-0.668749	0.631579
ENSG00000141744	PNMT	5409	17	1	39667981	39670475	0.914914	0.0824722
ENSG00000141750	STAC2	342667	17	-1	39210541	39225945	-0.45649	0.480331
ENSG00000142089	IFITM3	10410	11	-1	319676	329475	1.80014	0.00124689
ENSG00000142233	NTN5	126147	19	-1	48661407	48673081	-0.898354	0.308795
ENSG00000142235	LMTK3	114783	19	-1	48485271	48513935	0.340405	0.569018
ENSG00000142449	FBN3	84467	19	-1	8065402	8149592	-0.873719	0.0171627
ENSG00000142530	GARIN5A	112703	19	-1	50466785	50476848	-0.620484	0.157602
ENSG00000142549	IGLON5	402665	19	1	51311644	51330891	-0.625873	0.0611085
ENSG00000142583	SLC2A5	6518	1	-1	9035106	9088478	-0.546617	0.736987
ENSG00000142611	PRDM16	63976	1	1	3069168	3438621	-0.502007	0.131813
ENSG00000142632	ARHGEF19	128272	1	-1	16197854	16212652	-0.398309	0.744033
ENSG00000142661	MYOM3	127294	1	-1	24056035	24112135	-1.35514	0.0995856
ENSG00000142765	SYTL1	84958	1	1	27342020	27353937	-1.02581	0.14538
ENSG00000142959	BEST4	266675	1	-1	44783585	44788170	-0.806656	0.377255
ENSG00000143028	SYPL2	284612	1	1	109466546	109482134	0.350562	0.790867
ENSG00000143032	BARHL2	343472	1	-1	90711539	90717302	-1.31847	0.000780579
ENSG00000143171	RXRG	6258	1	-1	165400922	165445355	-1.82107	0.0154887
ENSG00000143318	CASQ1	844	1	1	160190575	160201886	0.398251	0.797849
ENSG00000143320	CRABP2	1382	1	-1	156699606	156705816	-0.57097	0.540627
ENSG00000143333	RGS16	6004	1	-1	182598623	182604389	-0.94731	0.0339938
ENSG00000143375	CGN	57530	1	1	151510510	151538692	-0.574243	0.250064
ENSG00000143416	SELENBP1	8991	1	-1	151364304	151372707	-0.469975	0.641184
ENSG00000143816	WNT9A	7483	1	-1	227918656	227947932	-0.800355	0.332102
ENSG00000143847	PPFIA4	8497	1	1	203026491	203078740	-0.341039	0.698011
ENSG00000144229	THSD7B	80731	2	1	136765545	137677718	-0.90112	0.135221
ENSG00000144355	DLX1	1745	2	1	172084740	172089677	0.344249	0.824691
ENSG00000144407	PTH2R	5746	2	1	208359714	208854503	-0.560818	0.633058
ENSG00000144476	ACKR3	57007	2	1	236567787	236582354	1.17804	0.00911815
ENSG00000144596	GRIP2	80852	3	-1	14489107	14556075	0.521724	0.678487
ENSG00000144642	RBMS3	27303	3	1	28574791	30010391	-0.465013	0.626696
ENSG00000144681	STAC	6769	3	1	36380503	36548007	0.451499	0.0688065
ENSG00000144810	COL8A1	1295	3	1	99638475	99799226	0.416624	0.673745
ENSG00000144821	MYH15	22989	3	-1	108380368	108529322	-1.69646	5.47461e-06
ENSG00000145020	AMT	275	3	-1	49416778	49422685	-1.06085	0.31834
ENSG00000145198	VWA5B2	90113	3	1	184229585	184242329	-0.655231	0.84273
ENSG00000145242	EPHA5	2044	4	-1	65319563	65670495	-0.363133	0.913358
ENSG00000145247	OCIAD2	132299	4	-1	48885019	48906937	-1.88457	0.00357181
ENSG00000145349	CAMK2D	817	4	-1	113418054	113761927	0.416745	0.368008
ENSG00000145354	CISD2	493856	4	1	102868974	102892807	-0.432109	0.451928
ENSG00000145358	DDIT4L	115265	4	-1	100185870	100190782	-0.456946	0.751571
ENSG00000145423	SFRP2	6423	4	-1	153780591	153789083	-0.351488	0.60447
ENSG00000145491	ROPN1L	83853	5	1	10441524	10472029	-0.566447	0.552182
ENSG00000145536	ADAMTS16	170690	5	1	5140330	5320304	0.558682	0.113842
ENSG00000145623	OSMR	9180	5	1	38845858	38945596	0.441196	0.507589
ENSG00000145779	TNFAIP8	25816	5	1	119268692	119399688	-0.603792	0.300503
ENSG00000145808	ADAMTS19	171019	5	1	129460281	129738683	-2.0712	3.69628e-06
ENSG00000145824	CXCL14	9547	5	-1	135570679	135579279	-2.40619	1.87594e-06
ENSG00000145888	GLRA1	2741	5	-1	151822513	151924851	-0.702665	0.734413
ENSG00000145945	FAM50B	26240	6	1	3849373	3851320	-0.498043	0.219314
ENSG00000146006	LRRTM2	26045	5	-1	138868921	138875368	0.516938	0.735017
ENSG00000146013	GFRA3	2676	5	-1	138252380	138274621	-1.23859	0.0918794
ENSG00000146147	MLIP	90523	6	1	53929982	54266280	-0.492878	0.822371
ENSG00000146215	CRIP3	401262	6	-1	43299710	43308826	-0.362619	0.90659
ENSG00000146376	ARHGAP18	93663	6	-1	129576132	129710177	-0.386135	0.288176
ENSG00000146426	TIAM2	26230	6	1	154832697	155257723	-0.483547	0.00800619
ENSG00000146700	SSC4D	136853	7	-1	76389334	76409697	-1.22871	0.00481806
ENSG00000147036	LANCL3	347404	X	1	37571569	37684463	-1.08773	0.216925
ENSG00000147041	SYTL5	94122	X	1	38006553	38128819	-0.367382	0.828512
ENSG00000147082	CCNB3	85417	X	1	50202713	50351914	0.59454	0.478722
ENSG00000147119	CHST7	56548	X	1	46573765	46598496	0.714355	0.00180166
ENSG00000147465	STAR	6770	8	-1	38142700	38150992	0.48313	0.188032
ENSG00000147655	RSPO2	340419	8	-1	107899316	108083642	-0.551446	0.698649
ENSG00000148123	PLPPR1	54886	9	1	101028727	101325135	0.852288	0.744234
ENSG00000148175	STOM	2040	9	-1	121338987	121370304	0.471512	0.160578
ENSG00000148200	NR6A1	2649	9	-1	124517275	124771311	-0.439977	0.406842
ENSG00000148400	NOTCH1	4851	9	-1	136494433	136546048	-0.473573	0.78193
ENSG00000148482	SLC39A12	221074	10	1	17951839	18043292	0.529473	0.83832
ENSG00000148600	CDHR1	92211	10	1	84194537	84219621	0.502316	0.332596
ENSG00000148671	ADIRF	10974	10	1	86968432	86983934	-0.906293	0.586175
ENSG00000148680	HTR7	3363	10	-1	90740823	90858039	-0.923686	0.507089
ENSG00000148848	ADAM12	8038	10	-1	126012381	126388477	0.578947	0.0756313
ENSG00000148942	SLC5A12	159963	11	-1	26667020	26723427	0.953552	0.00503357
ENSG00000149090	PAMR1	25891	11	-1	35431823	35530300	-1.1134	0.017795
ENSG00000149150	SLC43A1	8501	11	-1	57484534	57515780	-0.359242	0.597871
ENSG00000149218	ENDOD1	23052	11	1	95089846	95132645	0.768141	0.0122431
ENSG00000149256	TENM4	26011	11	-1	78652829	79441030	-0.427427	0.638927
ENSG00000149295	DRD2	1813	11	-1	113409605	113475691	-0.519994	0.176357
ENSG00000149380	P4HA3	283208	11	-1	74235801	74311640	-0.774006	0.437337
ENSG00000149451	ADAM33	80332	20	-1	3667965	3682246	-1.0123	0.00242624
ENSG00000149527	PLCH2	9651	1	1	2425980	2505532	0.750928	0.77134
ENSG00000149534	MS4A2	2206	11	1	60088261	60098467	-0.49911	0.841631
ENSG00000149571	KIRREL3	84623	11	-1	126423358	127003460	-0.664406	0.00422566
ENSG00000149591	TAGLN	6876	11	1	117199370	117207464	0.676818	0.0188468
ENSG00000149596	JPH2	57158	20	-1	44106590	44187188	0.437787	0.677728
ENSG00000149635	OCSTAMP	128506	20	-1	46540946	46550654	0.398726	0.89741
ENSG00000149798	CDC42EP2	10435	11	1	65314866	65322417	-0.457697	0.6628
ENSG00000150244	TRIM48	79097	11	1	55262155	55271114	0.812402	0.090141
ENSG00000150275	PCDH15	65217	10	-1	53802771	55627942	0.724935	0.0918794
ENSG00000150361	KLHL1	57626	13	-1	69700594	70108493	-1.10728	0.417599
ENSG00000150456	EEF1AKMT1	221143	13	-1	20728731	20773961	-0.540245	0.0202092
ENSG00000150556	LYPD6B	130576	2	1	149038107	149215262	-1.57883	0.173005
ENSG00000150672	DLG2	1740	11	-1	83455012	85628335	-0.737336	0.496489
ENSG00000150687	PRSS23	11098	11	1	86791059	86952910	0.784165	1.3178e-07
ENSG00000150873	C2orf50	130813	2	1	11133128	11151317	-0.340301	0.793727
ENSG00000150907	FOXO1	2308	13	-1	40555667	40666641	-0.389848	0.119256
ENSG00000151006	PRSS53	339105	16	-1	31083437	31089628	0.410216	0.460521
ENSG00000151025	GPR158	57512	10	1	25174802	25602229	0.427546	0.866887
ENSG00000151364	KCTD14	65987	11	-1	78015715	78046191	-0.55303	0.616967
ENSG00000151615	POU4F2	5458	4	1	146638893	146642474	-0.937003	0.387869
ENSG00000151812	SLC35F4	341880	14	-1	57563920	57982194	-0.699972	0.710027
ENSG00000151834	GABRA2	2555	4	-1	46243548	46475230	-0.852661	0.683927
ENSG00000152128	TMEM163	81615	2	-1	134455759	134719000	-0.570865	0.311426
ENSG00000152137	HSPB8	26353	12	1	119171555	119224855	-1.12142	0.00587293
ENSG00000152192	POU4F1	5457	13	-1	78598362	78603552	-0.679076	0.134342
ENSG00000152292	SH2D6	284948	2	1	85418714	85437029	-0.441533	0.847363
ENSG00000152580	IGSF10	285313	3	-1	151425384	151461061	1.29752	0.145347
ENSG00000152583	SPARCL1	8404	4	-1	87473335	87531061	0.482489	0.609302
ENSG00000152784	PRDM8	56978	4	1	80183879	80204329	0.795725	0.029956
ENSG00000152804	HHEX	3087	10	1	92689955	92695647	0.635359	0.543429
ENSG00000152822	GRM1	2911	6	1	146027646	146437601	-0.792479	0.585843
ENSG00000152910	CNTNAP4	85445	16	1	76277278	76560757	-0.819334	0.677728
ENSG00000153162	BMP6	654	6	1	7726099	7881728	-0.443951	0.188096
ENSG00000153234	NR4A2	4929	2	-1	156324437	156342348	-0.39003	0.882027
ENSG00000153237	CCDC148	130940	2	-1	158171073	158456753	-0.700858	0.102727
ENSG00000153266	FEZF2	55079	3	-1	62369681	62374324	-1.36478	0.0878245
ENSG00000153283	CD96	10225	3	1	111292719	111665750	-0.427236	0.798552
ENSG00000153714	LURAP1L	286343	9	1	12775020	12823060	0.348853	0.81032
ENSG00000153814	JAZF1	221895	7	-1	27830573	28180795	-0.404946	0.44343
ENSG00000153976	HS3ST3A1	9955	17	-1	13494032	13601929	0.79152	0.00483605
ENSG00000154065	ANKRD29	147463	18	-1	23598926	23662911	-0.36393	0.789839
ENSG00000154099	DNAAF1	123872	16	1	84145287	84178767	-0.612286	0.199263
ENSG00000154118	JPH3	57338	16	1	87601835	87698156	0.574615	0.369056
ENSG00000154134	ROBO3	64221	11	1	124865432	124881471	0.512535	0.172412
ENSG00000154162	CDH12	1010	5	-1	21750673	22853344	-1.06925	0.422942
ENSG00000154188	ANGPT1	284	8	-1	107249482	107498055	0.851835	0.0346196
ENSG00000154269	ENPP3	5169	6	1	131628442	131747418	0.528642	0.710464
ENSG00000154274	C4orf19	55286	4	1	37453925	37623495	-0.332998	0.624573
ENSG00000154330	PGM5	5239	9	1	68328308	68531061	-0.581564	0.221538
ENSG00000154529	CNTNAP3B	728577	9	-1	41890314	42129510	-0.612678	0.00138847
ENSG00000154553	PDLIM3	27295	4	-1	185500660	185535507	1.12708	0.000253439
ENSG00000154646	TMPRSS15	5651	21	-1	18269116	18485879	-0.74561	0.828815
ENSG00000154655	L3MBTL4	91133	18	-1	5954706	6415237	0.405806	0.907238
ENSG00000154678	PDE1C	5137	7	-1	31751179	32428131	0.631044	0.167946
ENSG00000154760	SLFN13	146857	17	-1	35435096	35448837	-1.40361	0.000149232
ENSG00000154764	WNT7A	7476	3	-1	13816258	13880071	1.3865	1.02208e-07
ENSG00000154914	USP43	124739	17	1	9644698	9729687	-0.519877	0.280814
ENSG00000154930	ACSS1	84532	20	-1	25006230	25058980	0.884655	1.01628e-06
ENSG00000154975	CA10	56934	17	-1	51630313	52160017	-2.84044	0.000807354
ENSG00000155011	DKK2	27123	4	-1	106921802	107283806	0.599111	0.353274
ENSG00000155026	RSPH10B	222967	7	-1	5925550	5970689	-0.415586	0.816987
ENSG00000155428	TRIM74	378108	7	-1	72959485	72969466	-0.387167	0.765456
ENSG00000155465	SLC7A7	9056	14	-1	22773222	22829820	-0.725156	0.454087
ENSG00000155530	LRGUK	136332	7	1	134127299	134264595	-1.16685	0.0278704
ENSG00000155749	FLACC1	130540	2	-1	201288271	201357398	-0.334577	0.907957
ENSG00000155760	FZD7	8324	2	1	202033855	202038441	0.381657	0.0406618
ENSG00000155846	PPARGC1B	133522	5	1	149730298	149855022	-0.86203	0.085309
ENSG00000155897	ADCY8	114	8	-1	130780301	131040909	-0.34106	0.807788
ENSG00000156042	CFAP70	118491	10	-1	73253762	73358864	-0.551165	0.350695
ENSG00000156049	GNA14	9630	9	-1	77423079	77648322	-0.505113	0.730791
ENSG00000156395	SORCS3	22986	10	1	104641290	105265242	0.814463	0.436827
ENSG00000156466	GDF6	392255	8	-1	96142333	96160806	0.781334	0.0343101
ENSG00000156509	FBXO43	286151	8	-1	100133351	100145817	-0.457767	0.410012
ENSG00000156564	LRFN2	57497	6	-1	40391591	40587364	-1.04188	0.803602
ENSG00000156968	MPV17L	255027	16	1	15395754	15413271	-0.48956	0.892933
ENSG00000157045	NTAN1	123803	16	-1	15037854	15056079	1.54074	0.156236
ENSG00000157064	NMNAT2	23057	1	-1	183248237	183418380	-0.411844	0.0890074
ENSG00000157087	ATP2B2	491	3	-1	10324023	10708007	-0.988393	0.657933
ENSG00000157150	TIMP4	7079	3	-1	12153068	12158912	1.79357	4.74747e-06
ENSG00000157152	SYN2	6854	3	1	12004388	12192032	-0.750492	0.00917153
ENSG00000157168	NRG1	3084	8	1	31639222	32855666	-0.68389	0.0676375
ENSG00000157303	SUSD3	203328	9	1	93058688	93085133	-1.31289	0.375501
ENSG00000157322	CLEC18A	348174	16	1	69950705	69964452	-0.469432	0.752586
ENSG00000157343	ARMC12	221481	6	1	35737032	35749079	-0.396185	0.619479
ENSG00000157368	IL34	146433	16	1	70579895	70660682	0.373801	0.638927
ENSG00000157404	KIT	3815	4	1	54657267	54740783	-0.454637	0.191067
ENSG00000157765	SLC34A2	10568	4	1	25648011	25678748	0.67338	0.00741993
ENSG00000157782	CABP1	9478	12	1	120640626	120667324	-0.620311	0.468845
ENSG00000157856	DRC1	92749	2	1	26401920	26456711	-0.34631	0.717203
ENSG00000158055	GRHL3	57822	1	1	24199558	24364482	-0.605255	0.0508775
ENSG00000158077	NLRP14	338323	11	1	7020479	7071526	-1.00095	0.281653
ENSG00000158125	XDH	7498	2	-1	31334321	31414742	-1.8003	1.55776e-08
ENSG00000158201	ABHD3	171586	18	-1	21650901	21704780	0.625078	0.113621
ENSG00000158220	ESYT3	83850	3	1	138434586	138481686	-0.791416	0.127512
ENSG00000158234	FAIM	55179	3	1	138608606	138633376	-0.497912	0.578988
ENSG00000158246	TENT5B	115572	1	-1	27005020	27012850	-1.34832	0.0397889
ENSG00000158258	CLSTN2	64084	3	1	139935185	140577397	-0.647957	0.196725
ENSG00000158458	NRG2	9542	5	-1	139846779	140043299	-0.928637	0.203424
ENSG00000158571	PFKFB1	5207	X	-1	54932961	54998534	-0.344383	0.778624
ENSG00000158813	EDA	1896	X	1	69616067	70039472	-0.372155	0.0808998
ENSG00000158816	VWA5B1	127731	1	1	20290875	20359518	-1.14949	0.000226847
ENSG00000158887	MPZ	4359	1	-1	161304735	161309968	-0.616564	0.69747
ENSG00000158901	WFDC8	90199	20	-1	45551153	45579326	-0.406557	0.901727
ENSG00000158955	WNT9B	7484	17	1	46833201	46886730	-1.04059	0.00525531
ENSG00000159176	CSRP1	1465	1	-1	201483530	201509456	0.595722	0.00606941
ENSG00000159212	CLIC6	54102	21	1	34668994	34718227	-0.661854	0.436013
ENSG00000159251	ACTC1	70	15	-1	34790230	34795549	-0.916117	0.704108
ENSG00000159403	C1R	715	12	-1	7080214	7092540	0.635232	0.659539
ENSG00000159625	DRC7	84229	16	1	57694793	57731805	-0.458214	0.652789
ENSG00000159648	TEPP	374739	16	1	57976435	57988116	-0.342436	0.804379
ENSG00000159753	CARMIL2	146206	16	1	67644988	67657569	-0.609817	0.463986
ENSG00000159871	LYPD5	284348	19	-1	43785874	43827206	-0.344293	0.928619
ENSG00000159958	TNFRSF13C	115650	22	-1	41922032	41926806	-0.66527	0.230797
ENSG00000160097	FNDC5	252995	1	-1	32862268	32872482	0.385283	0.2396
ENSG00000160188	RSPH1	89765	21	-1	42472486	42496246	-0.661566	0.0857806
ENSG00000160284	SPATC1L	84221	21	-1	46161148	46184476	-0.731699	0.041629
ENSG00000160703	NLRX1	79671	11	1	119166568	119184016	-0.482256	0.254432
ENSG00000160801	PTH1R	5745	3	1	46877721	46903799	-1.21644	0.120205
ENSG00000160867	FGFR4	2264	5	1	177086905	177098144	-0.605317	0.507243
ENSG00000161082	CELF5	60680	19	1	3224661	3297076	-0.480629	0.72508
ENSG00000161243	FBXO27	126433	19	-1	38990714	39032785	-0.676509	0.382826
ENSG00000161267	BDH1	622	3	-1	197509783	197573323	-0.385574	0.440513
ENSG00000161381	PLXDC1	57125	17	-1	39063313	39154394	-1.58545	0.00617728
ENSG00000161860	SYCE2	256126	19	-1	12898786	12919293	-0.422847	0.637129
ENSG00000161896	IP6K3	117283	6	-1	33721662	33746905	0.43009	0.857599
ENSG00000162068	NTN3	4917	16	1	2471297	2474145	0.941705	0.000207543
ENSG00000162174	ASRGL1	80150	11	1	62337448	62393412	-0.532662	0.0568971
ENSG00000162188	GNG3	2785	11	1	62707676	62709201	-0.397811	0.776815
ENSG00000162374	ELAVL4	1996	1	1	50024029	50203772	0.419169	0.744656
ENSG00000162433	AK4	205	1	1	65147549	65232145	0.870909	0.000245486
ENSG00000162456	KNCN	148930	1	-1	46545641	46551647	-0.430456	0.899266
ENSG00000162490	DRAXIN	374946	1	1	11691710	11725857	-0.639096	0.000318577
ENSG00000162520	SYNC	81493	1	-1	32679906	32703596	0.707822	0.0224792
ENSG00000162526	TSSK3	81629	1	1	32351521	32364312	-0.675889	0.694316
ENSG00000162543	UBXN10	127733	1	1	20186096	20196050	-0.842089	0.050793
ENSG00000162551	ALPL	249	1	1	21509397	21578410	-0.456173	0.439257
ENSG00000162552	WNT4	54361	1	-1	22117313	22143969	-1.65389	0.000513274
ENSG00000162576	MXRA8	54587	1	-1	1352689	1361777	-0.382257	0.69219
ENSG00000162599	NFIA	4774	1	1	60865259	61462788	-0.516319	0.681014
ENSG00000162614	NEXN	91624	1	1	77888513	77943895	0.40359	0.0977519
ENSG00000162654	GBP4	115361	1	-1	89181144	89198942	-0.434787	0.752077
ENSG00000162670	BRINP3	339479	1	-1	190097658	190478404	-0.968789	0.714143
ENSG00000162692	VCAM1	7412	1	1	100719742	100739045	2.00813	3.39996e-08
ENSG00000162733	DDR2	4921	1	1	162631373	162787405	-0.737915	0.0913222
ENSG00000162734	PEA15	8682	1	1	160205380	160215376	0.467289	0.456357
ENSG00000162753	SLC9C2	284525	1	-1	173500460	173603072	-0.924367	0.565108
ENSG00000162775	RBM15	64783	1	1	110338506	110346681	0.482504	0.599831
ENSG00000162873	KLHDC8A	55220	1	-1	205336061	205357090	0.57523	2.41427e-06
ENSG00000162931	TRIM17	51127	1	-1	228407935	228416861	-0.792564	0.581831
ENSG00000162975	KCNF1	3754	2	1	10911934	10914225	0.35987	0.360107
ENSG00000162989	KCNJ3	3760	2	1	154697855	154858354	-0.522747	0.83871
ENSG00000163032	VSNL1	7447	2	1	17539126	17657018	-0.370589	0.907238
ENSG00000163046	ANKRD30BL	554226	2	-1	132147591	132257969	-0.649036	0.596805
ENSG00000163064	EN1	2019	2	-1	118842171	118847648	0.749358	0.42087
ENSG00000163071	SPATA18	132671	4	1	52051304	52097299	0.530691	0.0184124
ENSG00000163082	SGPP2	130367	2	1	222424543	222562621	-0.392758	0.781534
ENSG00000163083	INHBB	3625	2	1	120346136	120351803	0.734527	0.000737299
ENSG00000163132	MSX1	4487	4	1	4859665	4863936	-2.57951	4.42585e-09
ENSG00000163191	S100A11	6282	1	-1	152032506	152047907	0.549892	0.121534
ENSG00000163235	TGFA	7039	2	-1	70447284	70554193	0.799087	0.490703
ENSG00000163285	GABRG1	2565	4	-1	46035769	46124054	-1.5752	0.489361
ENSG00000163359	COL6A3	1293	2	-1	237324003	237414328	-1.20611	0.00276245
ENSG00000163362	INAVA	55765	1	1	200891048	200915742	-0.395059	0.690785
ENSG00000163431	LMOD1	25802	1	-1	201896456	201946588	-0.435367	0.541128
ENSG00000163520	FBLN2	2199	3	1	13549125	13638422	-0.357698	0.756377
ENSG00000163531	NFASC	23114	1	1	204828651	205022822	-0.4754	0.142794
ENSG00000163624	CDS1	1040	4	1	84583127	84651334	-0.424174	0.565445
ENSG00000163638	ADAMTS9	56999	3	-1	64515654	64688000	-0.778133	0.0341202
ENSG00000163701	IL17RE	132014	3	1	9902612	9916402	-0.830186	0.0959188
ENSG00000163803	PLB1	151056	2	1	28457145	28644142	0.48838	0.759359
ENSG00000163806	SPDYA	245711	2	1	28782517	28850611	0.483337	0.694316
ENSG00000163814	CDCP1	64866	3	-1	45082277	45146422	0.645688	0.51541
ENSG00000163815	CLEC3B	7123	3	1	45001548	45036071	-0.901856	0.723757
ENSG00000163840	DTX3L	151636	3	1	122564338	122575203	0.536095	0.0334291
ENSG00000163898	LIPH	200879	3	-1	185506262	185552588	1.34676	0.0165433
ENSG00000163975	MELTF	4241	3	-1	196980590	197029835	-0.400504	0.834697
ENSG00000164076	CAMKV	79012	3	-1	49857988	49869935	0.400382	0.120205
ENSG00000164124	TMEM144	55314	4	1	158201604	158255416	0.708794	0.540107
ENSG00000164142	FHIP1A	729830	4	1	151409176	151670503	-0.873193	0.0305659
ENSG00000164181	ELOVL7	79993	5	-1	60751791	60844274	-0.527074	0.675047
ENSG00000164185	ZNF474	133923	5	1	122129546	122182658	-0.577786	0.692359
ENSG00000164236	ANKRD33B	651746	5	1	10564070	10657816	-0.892202	0.0335946
ENSG00000164241	C5orf63	401207	5	-1	127045235	127073506	0.354784	0.435102
ENSG00000164308	ERAP2	64167	5	1	96875986	96919703	0.754637	0.267075
ENSG00000164318	EGFLAM	133584	5	1	38258409	38465480	-0.644132	0.393631
ENSG00000164418	GRIK2	2898	6	1	100962701	102081622	0.851226	0.331576
ENSG00000164438	TLX3	30012	5	1	171309248	171312139	-0.955473	0.00236268
ENSG00000164543	STK17A	9263	7	1	43582758	43650713	0.625767	0.023549
ENSG00000164588	HCN1	348980	5	-1	45254948	45696498	0.383904	0.891141
ENSG00000164620	RELL2	285613	5	1	141636950	141641064	0.403612	0.134655
ENSG00000164626	KCNK5	8645	6	-1	39188971	39229475	-0.825885	0.379568
ENSG00000164647	STEAP1	26872	7	1	90154456	90164829	0.387379	0.648811
ENSG00000164692	COL1A2	1278	7	1	94394895	94431227	-0.917333	0.000153396
ENSG00000164694	FNDC1	84624	6	1	159169400	159272108	0.362495	0.86099
ENSG00000164742	ADCY1	107	7	1	45574140	45723116	-0.494391	0.667803
ENSG00000164746	C7orf57	136288	7	1	48035511	48061304	0.341595	0.803832
ENSG00000164749	HNF4G	3174	8	1	75407914	75566834	0.641019	0.427582
ENSG00000164823	OSGIN2	734	8	1	89901849	89927888	0.787633	0.000228088
ENSG00000164849	GPR146	115330	7	1	1044546	1059261	-0.864428	0.357586
ENSG00000164853	UNCX	340260	7	1	1232872	1237326	0.364101	0.19036
ENSG00000164946	FREM1	158326	9	-1	14737152	14910995	-0.997151	0.0338095
ENSG00000165061	ZMAT4	79698	8	-1	40530590	40897833	-0.466035	0.212734
ENSG00000165072	MAMDC2	256691	9	1	70043848	70226972	0.783638	0.00824587
ENSG00000165215	CLDN3	1365	7	-1	73768997	73770270	-1.21469	0.309738
ENSG00000165233	CARD19	84270	9	1	93096217	93113283	0.373825	0.0773066
ENSG00000165309	ARMC3	219681	10	1	22928024	23038523	-0.778181	0.38504
ENSG00000165379	LRFN5	145581	14	1	41606876	41904549	-0.953252	0.17256
ENSG00000165553	NGB	58157	14	-1	77265483	77271206	-0.461852	0.62062
ENSG00000165566	AMER2	219287	13	-1	25161679	25172288	-0.41929	0.644776
ENSG00000165617	DACT1	51339	14	1	58633967	58648321	-0.37152	0.533302
ENSG00000165655	ZNF503	84858	10	-1	75397830	75401764	0.628473	0.032434
ENSG00000165695	AK8	158067	9	-1	132725578	132878777	-0.422875	0.34932
ENSG00000165757	JCAD	57608	10	-1	30012803	30115494	-0.83085	0.000236634
ENSG00000165905	LARGE2	120071	11	1	45921621	45929096	-0.788868	0.664345
ENSG00000165966	PDZRN4	29951	12	1	41188320	41574745	0.611623	0.709443
ENSG00000165973	NELL1	4745	11	1	20669551	21575686	-0.509615	0.862257
ENSG00000165985	C1QL3	389941	10	-1	16513734	16521879	0.52522	0.603699
ENSG00000166111	SVOP	55530	12	-1	108907741	109021068	0.385288	0.708337
ENSG00000166148	AVPR1A	552	12	-1	63142759	63151201	1.17669	0.0611085
ENSG00000166250	CLMP	79827	11	-1	123069872	123195248	-0.971344	0.0435695
ENSG00000166265	CYYR1	116159	21	-1	26466209	26573286	0.366423	0.137108
ENSG00000166292	TMEM100	55273	17	-1	55719627	55732121	-0.772587	0.257915
ENSG00000166323	C11orf65	160140	11	-1	108308519	108467531	-0.330208	0.847363
ENSG00000166426	CRABP1	1381	15	1	78340353	78348225	-0.414104	0.700764
ENSG00000166450	PRTG	283659	15	-1	55611544	55743152	-0.727621	0.118649
ENSG00000166473	PKD1L2	114780	16	-1	81100875	81220370	-0.877696	0.604269
ENSG00000166482	MFAP4	4239	17	-1	19383442	19387190	0.409662	0.305215
ENSG00000166501	PRKCB	5579	16	1	23835983	24220611	-0.562413	0.857599
ENSG00000166582	CENPV	201161	17	-1	16342534	16353656	-0.455621	0.257915
ENSG00000166592	RRAD	6236	16	-1	66921679	66925536	-0.686982	0.670802
ENSG00000166596	CFAP52	146845	17	1	9576627	9643447	-0.839385	0.342771
ENSG00000166664	CHRFAM7A	89832	15	-1	30360566	30393849	-0.610965	0.554684
ENSG00000166707	ZCCHC18	644353	X	1	104112131	104115842	-0.545539	0.405624
ENSG00000166793	YPEL4	219539	11	-1	57645087	57649944	0.413175	0.665267
ENSG00000166816	LDHD	197257	16	-1	75111860	75116780	-0.921567	0.343532
ENSG00000166840	GLYATL1	92292	11	1	58905398	59043527	-0.598374	0.580498
ENSG00000166897	ELFN2	114794	22	-1	37367960	37427479	-0.643472	0.0654471
ENSG00000166922	SCG5	6447	15	1	32641676	32697098	-0.468142	0.865804
ENSG00000167011	NAT16	375607	7	-1	101170496	101180293	0.585382	0.31834
ENSG00000167244	IGF2	3481	11	-1	2129112	2158391	-1.03949	0.109934
ENSG00000167281	RBFOX3	146713	17	-1	79089345	79611051	-0.746935	0.25689
ENSG00000167306	MYO5B	4645	18	-1	49822789	50195164	-0.692868	0.311562
ENSG00000167414	GNG8	94235	19	-1	46633953	46636541	-1.31078	0.129087
ENSG00000167513	CDT1	81620	16	1	88803789	88809258	-0.593527	0.456658
ENSG00000167588	GPD1	2819	12	1	50103982	50111313	-0.582298	0.755764
ENSG00000167615	LENG8	114823	19	1	54448887	54462016	0.501689	0.0912316
ENSG00000167642	SPINT2	10653	19	1	38244035	38292615	-1.30636	1.57894e-05
ENSG00000167723	TRPV3	162514	17	-1	3510502	3557812	-0.903744	0.0267533
ENSG00000167779	IGFBP6	3489	12	1	53097436	53102345	-0.402182	0.62156
ENSG00000167994	RAB3IL1	5866	11	-1	61897301	61920269	-0.639934	0.43142
ENSG00000168000	BSCL2	26580	11	-1	62689289	62709845	-0.613515	0.111456
ENSG00000168032	ENTPD3	956	3	1	40387184	40428744	-2.47729	0.068808
ENSG00000168143	FAM83B	222584	6	1	54846771	54945099	-0.588937	0.617269
ENSG00000168209	DDIT4	54541	10	1	72273919	72276036	-0.479562	0.676732
ENSG00000168421	RHOH	399	4	1	40191011	40246967	-0.969909	0.626808
ENSG00000168505	GBX2	2637	2	-1	236165236	236168386	0.605755	0.00234689
ENSG00000168542	COL3A1	1281	2	1	188974373	189012746	-0.768184	0.271419
ENSG00000168621	GDNF	2668	5	-1	37812677	37840041	-0.899781	0.0792167
ENSG00000168646	AXIN2	8313	17	-1	65528563	65561648	-0.927442	0.0193333
ENSG00000168658	VWA3B	200403	2	1	98087116	98313299	-0.417546	0.901293
ENSG00000168675	LDLRAD4	753	18	1	13217498	13652755	0.677013	0.175484
ENSG00000168743	NPNT	255743	4	1	105894775	106004027	0.439068	0.877808
ENSG00000168754	FAM178B	51252	2	-1	96875882	96986580	-0.347367	0.907238
ENSG00000168772	CXXC4	80319	4	-1	104468308	104494901	0.559265	0.392184
ENSG00000168811	IL12A	3592	3	1	159988835	159996019	-0.398756	0.721639
ENSG00000168824	NSG1	27065	4	1	4348140	4419058	-0.429218	0.796012
ENSG00000168843	FSTL5	56884	4	-1	161383897	162164004	-1.2648	0.530971
ENSG00000168874	ATOH8	84913	2	1	85751344	85791383	-0.803556	0.0984723
ENSG00000168899	VAMP5	10791	2	1	85584431	85593406	-0.582898	0.508945
ENSG00000168952	STXBP6	29091	14	-1	24809454	25050147	-0.434616	0.265177
ENSG00000168959	GRM5	2915	11	-1	88504576	89065982	-0.590601	0.837614
ENSG00000168993	CPLX1	10815	4	-1	784957	826129	1.24849	2.88508e-09
ENSG00000168994	PXDC1	221749	6	-1	3722614	3751713	0.579595	0.0230793
ENSG00000169085	VXN	254778	8	1	66492326	66518524	1.16201	1.25429e-05
ENSG00000169129	AFAP1L2	84632	10	-1	114294824	114404756	-1.03258	0.000140263
ENSG00000169213	RAB3B	5865	1	-1	51907956	51990700	-0.919321	4.72206e-10
ENSG00000169247	SH3TC2	79628	5	-1	148923639	149063163	-0.58298	0.362883
ENSG00000169291	SHE	126669	1	-1	154469772	154502412	-0.49942	0.5765
ENSG00000169418	NPR1	4881	1	1	153678688	153693992	-0.430831	0.797778
ENSG00000169499	PLEKHA2	59339	8	1	38901235	38973912	0.654755	0.0108016
ENSG00000169758	TMEM266	123591	15	1	76059958	76229121	-0.416372	0.823947
ENSG00000169836	TACR3	6870	4	-1	103586031	103719985	-0.582993	0.739066
ENSG00000169933	FRMPD4	9758	X	1	11822423	12724523	-1.61976	0.332102
ENSG00000169955	ZNF747	65988	16	-1	30530367	30535347	-0.818143	0.0502109
ENSG00000169962	TAS1R3	83756	1	1	1331280	1335314	0.401496	0.541128
ENSG00000170006	TMEM154	201799	4	-1	152618628	152680012	0.703955	0.410064
ENSG00000170011	MYRIP	25924	3	1	39808914	40260321	-0.398411	0.829578
ENSG00000170075	GPR37L1	9283	1	1	202122886	202133592	0.780906	0.0545093
ENSG00000170091	NSG2	51617	5	1	174045706	174243501	-0.624397	0.824456
ENSG00000170370	EMX2	2018	10	1	117542445	117549546	-2.05574	0.0118554
ENSG00000170379	TCAF2	285966	7	1	143620952	143730410	-0.336604	0.7403
ENSG00000170419	VSTM2A	222008	7	1	54542325	54571080	-0.462277	0.869676
ENSG00000170421	KRT8	3856	12	-1	52897187	52949954	-0.699387	0.461234
ENSG00000170430	MGMT	4255	10	1	129467190	129770983	-1.38492	0.00594324
ENSG00000170439	METTL7B	196410	12	1	55681736	55684611	1.02376	0.11363
ENSG00000170458	CD14	929	5	-1	140631728	140633700	-0.333169	0.867027
ENSG00000170542	SERPINB9	5272	6	-1	2887270	2903309	-1.28734	0.00188116
ENSG00000170545	SMAGP	57228	12	-1	51244558	51270415	-0.503498	0.459186
ENSG00000170577	SIX2	10736	2	-1	45005182	45009452	-2.25906	0.093675
ENSG00000170631	ZNF16	7564	8	-1	144930358	144950888	-0.416116	0.0120659
ENSG00000170703	TTLL6	284076	17	-1	48762234	48817229	-0.595643	0.502289
ENSG00000170955	CAVIN3	112464	11	-1	6318946	6320532	-0.347278	0.780928
ENSG00000170989	S1PR1	1901	1	1	101236865	101243713	0.803098	0.0430916
ENSG00000171056	SOX7	83595	8	-1	10723768	10730511	-0.410717	0.907238
ENSG00000171189	GRIK1	2897	21	-1	29536933	29940033	-1.09902	0.357141
ENSG00000171243	SOSTDC1	25928	7	-1	16461481	16530580	0.511675	0.297924
ENSG00000171246	NPTX1	4884	17	-1	80466834	80477843	-0.582321	0.345663
ENSG00000171346	KRT15	3866	17	-1	41513745	41522529	-0.347542	0.796151
ENSG00000171357	LURAP1	541468	1	1	46203334	46221256	0.414144	0.488145
ENSG00000171408	PDE7B	27115	6	1	135851701	136195574	-0.865334	0.418574
ENSG00000171435	KSR2	283455	12	-1	117453012	117968990	-1.40874	0.170411
ENSG00000171476	HOPX	84525	4	-1	56647988	56681899	0.925679	0.149227
ENSG00000171517	LPAR3	23566	1	-1	84811602	84893206	-0.609123	0.686418
ENSG00000171551	ECEL1	9427	2	-1	232479827	232487834	0.604644	0.000157116
ENSG00000171724	VAT1L	57687	16	1	77788564	77980107	-0.453276	0.387869
ENSG00000171848	RRM2	6241	2	1	10120698	10211725	-0.726586	0.0794373
ENSG00000171873	ADRA1D	146	20	-1	4220630	4249287	0.884416	0.223824
ENSG00000171877	FRMD5	84978	15	-1	43870761	44195271	0.558111	0.143049
ENSG00000171956	FOXB1	27023	15	1	60004234	60061730	1.04333	9.01997e-06
ENSG00000172000	ZNF556	80032	19	1	2867335	2883445	-0.340588	0.825694
ENSG00000172005	MAL	4118	2	1	95025677	95053992	-0.658941	0.0223988
ENSG00000172159	FRMD3	257019	9	-1	83242990	83538546	-0.442705	0.536458
ENSG00000172183	ISG20	3669	15	1	88635670	88656483	0.501517	0.852697
ENSG00000172197	MBOAT1	154141	6	-1	20099684	20212469	0.91471	1.84618e-07
ENSG00000172243	CLEC7A	64581	12	-1	10116777	10130258	-0.675363	0.411811
ENSG00000172260	NEGR1	257194	1	-1	71395943	72282539	-0.358968	0.936773
ENSG00000172425	TTC36	143941	11	1	118527472	118531197	0.416702	0.908634
ENSG00000172426	RSPH9	221421	6	1	43645036	43672600	-0.52152	0.117853
ENSG00000172482	AGXT	189	2	1	240868824	240880502	-0.504639	0.733302
ENSG00000172638	EFEMP2	30008	11	-1	65866441	65873592	0.801484	0.00759483
ENSG00000172716	SLFN11	91607	17	-1	35350305	35373701	-0.486563	0.626656
ENSG00000172915	NBEA	26960	13	1	34942270	35673022	-0.431633	0.688308
ENSG00000172986	GXYLT2	727936	3	1	72888046	72998138	-0.633919	0.188598
ENSG00000172995	ARPP21	10777	3	1	35638945	35794496	-0.999076	0.295078
ENSG00000173040	EVC2	132884	4	-1	5542772	5709548	-0.955582	0.21199
ENSG00000173156	RHOD	29984	11	1	67056847	67072017	-0.468624	0.666418
ENSG00000173267	SNCG	6623	10	1	86958599	86963258	-0.546492	0.628734
ENSG00000173338	KCNK7	10089	11	-1	65592836	65595996	0.564516	0.796151
ENSG00000173376	NDNF	79625	4	-1	121035613	121073021	0.691193	0.407843
ENSG00000173406	DAB1	1600	1	-1	56994778	58546734	0.590521	0.508084
ENSG00000173452	TMEM196	256130	7	-1	19719315	19773617	-0.813029	0.0935713
ENSG00000173482	PTPRM	5797	18	1	7566782	8406861	-0.639487	0.00660713
ENSG00000173546	CSPG4	1464	15	-1	75674322	75712848	-1.01008	0.213365
ENSG00000173673	HES3	390992	1	1	6244179	6245578	1.3692	2.18828e-09
ENSG00000173698	ADGRG2	10149	X	-1	18989307	19122637	-0.516376	0.508513
ENSG00000173714	WFIKKN2	124857	17	1	50834650	50842353	-0.668972	0.175299
ENSG00000173826	KCNH6	81033	17	1	63523334	63548977	-0.710312	0.564914
ENSG00000173838	MARCHF10	162333	17	-1	62701314	62808344	-0.528205	0.790867
ENSG00000173917	HOXB2	3212	17	-1	48540894	48545109	0.804787	0.0860498
ENSG00000173947	PIFO	128344	1	1	111346600	111353013	-0.486664	0.638927
ENSG00000174130	TLR6	10333	4	-1	38822897	38856817	0.401875	0.825896
ENSG00000174136	RGMB	285704	5	1	98768650	98798643	0.485286	0.607532
ENSG00000174137	FAM53A	152877	4	-1	1617915	1684313	-0.691416	0.553273
ENSG00000174236	REP15	387849	12	1	27696447	27697596	0.43853	0.811292
ENSG00000174279	EVX2	344191	2	-1	176077472	176083962	-0.983959	0.203668
ENSG00000174307	PHLDA3	23612	1	-1	201464278	201469237	0.801889	0.240836
ENSG00000174348	PODN	127435	1	1	53062052	53085501	0.402131	0.578481
ENSG00000174448	STARD6	147323	18	-1	54324358	54357964	0.568919	0.800463
ENSG00000174498	IGDCC3	9543	15	-1	65327127	65378002	0.609188	0.229175
ENSG00000174521	TTC9B	148014	19	-1	40216058	40218384	0.796695	0.0480993
ENSG00000174672	BRSK2	9024	11	1	1389899	1462689	0.333773	0.000299648
ENSG00000174792	ODAPH	152816	4	1	75556048	75565871	0.625019	0.66053
ENSG00000174807	CD248	57124	11	-1	66314494	66317044	-0.710112	0.340222
ENSG00000174827	PDZK1	5174	1	-1	145670852	145708148	-0.716736	0.60937
ENSG00000174939	ASPHD1	253982	16	1	29900375	29919864	0.367412	0.629799
ENSG00000175077	RTP1	132112	3	1	187197486	187201462	0.469971	0.758854
ENSG00000175084	DES	1674	2	1	219418377	219426735	-0.816502	0.595418
ENSG00000175189	INHBC	3626	12	1	57434784	57452062	-1.50611	0.254661
ENSG00000175267	VWA3A	146177	16	1	22092538	22156964	-1.31241	0.199436
ENSG00000175287	PHYHD1	254295	9	1	128920966	128942041	-1.00357	0.429566
ENSG00000175449	RFESD	317671	5	1	95646754	95684773	-0.762533	0.337371
ENSG00000175463	TBC1D10C	374403	11	1	67403915	67410089	-0.763653	0.882027
ENSG00000175471	MCTP1	79772	5	-1	94703690	95285094	1.20202	0.0213844
ENSG00000175497	DPP10	57628	2	1	114442299	115845780	-0.477588	0.481593
ENSG00000175505	CLCF1	23529	11	-1	67364168	67374177	0.621896	0.0961166
ENSG00000175513	TSGA10IP	254187	11	1	65945480	65959966	-0.884798	0.525448
ENSG00000175536	LIPT2	387787	11	-1	74490519	74493724	-0.62669	0.0132162
ENSG00000175556	LONRF3	79836	X	1	118974614	119018355	-0.444862	0.780114
ENSG00000175567	UCP2	7351	11	-1	73974672	73982843	-0.39224	0.631579
ENSG00000175591	P2RY2	5029	11	1	73218281	73242427	-0.989888	0.528418
ENSG00000175592	FOSL1	8061	11	-1	65892049	65900573	0.56919	0.471826
ENSG00000175785	PRIMA1	145270	14	-1	93718298	93788485	-1.77178	0.212097
ENSG00000175868	CALCB	797	11	1	14904997	15082342	-0.52685	0.549126
ENSG00000175899	A2M	2	12	-1	9067664	9116229	2.55645	7.90082e-32
ENSG00000175984	DENND2C	163259	1	-1	114582848	114670422	-0.428294	0.468845
ENSG00000176092	CRYBG2	55057	1	-1	26321698	26360080	-0.957116	0.62062
ENSG00000176293	ZNF135	7694	19	1	58059239	58086310	-1.0454	0.00836474
ENSG00000176387	HSD11B2	3291	16	1	67430652	67437553	-0.43818	0.441406
ENSG00000176463	SLCO3A1	28232	15	1	91853708	92172435	0.425803	0.375608
ENSG00000176601	MAP3K19	80122	2	-1	134964485	135047468	-0.356462	0.907496
ENSG00000176697	BDNF	627	11	-1	27654893	27722058	0.360185	0.743728
ENSG00000176732	PFN4	375189	2	-1	24114809	24123464	-0.88165	0.580301
ENSG00000176907	TCIM	56892	8	1	40153482	40155310	0.740104	0.207861
ENSG00000176909	MAMSTR	284358	19	-1	48712725	48719725	-0.364272	0.624573
ENSG00000176927	EFCAB5	374786	17	1	29929200	30108452	-0.844961	0.410285
ENSG00000176928	GCNT4	51301	5	-1	75025346	75052558	-0.582842	0.0336959
ENSG00000176971	FIBIN	387758	11	1	26994112	26997087	0.879282	0.181389
ENSG00000176978	DPP7	29952	9	-1	137110546	137115177	0.379456	0.718542
ENSG00000177025	C19orf18	147685	19	-1	57958437	57974534	0.622301	0.657121
ENSG00000177108	ZDHHC22	283576	14	-1	77131270	77142734	0.520411	0.467828
ENSG00000177272	KCNA3	3738	1	-1	110653560	110674940	-0.661445	0.758854
ENSG00000177374	HIC1	3090	17	1	2054154	2063241	0.685509	0.250064
ENSG00000177453	NIM1K	167359	5	1	43192071	43280850	0.504779	0.779112
ENSG00000177685	CRACR2B	283229	11	1	826144	831991	-0.744106	0.524132
ENSG00000177873	ZNF619	285267	3	1	40477113	40491053	-0.369582	0.507937
ENSG00000177989	ODF3B	440836	22	-1	50529710	50532506	-0.674601	0.4881
ENSG00000178038	ALS2CL	259173	3	-1	46668995	46693704	-0.680895	0.4881
ENSG00000178053	MLF1	4291	3	1	158571163	158607252	-0.345665	0.226095
ENSG00000178096	BOLA1	51027	1	1	149887890	149900798	-0.729937	0.240836
ENSG00000178403	NEUROG2	63973	4	-1	112513516	112516180	0.797657	0.157596
ENSG00000178718	RPP25	54913	15	-1	74954418	74956772	-0.405687	0.491735
ENSG00000178773	CPNE7	27132	16	1	89575758	89597246	-0.632141	0.633058
ENSG00000178814	OPLAH	26873	8	-1	144051266	144063965	-0.704659	0.59024
ENSG00000178965	ERICH3	127254	1	-1	74568117	74673792	-0.550893	0.792545
ENSG00000179044	EXOC3L1	283849	16	-1	67184379	67190185	-0.422988	0.889311
ENSG00000179168	GGN	199720	19	-1	38384267	38388082	0.459501	0.340858
ENSG00000179292	TMEM151A	256472	11	1	66291894	66296664	-0.45522	0.604585
ENSG00000179388	EGR3	1960	8	-1	22687659	22693480	0.394069	0.818286
ENSG00000179399	GPC5	2262	13	1	91398621	92873682	0.5806	0.62351
ENSG00000179520	SLC17A8	246213	12	1	100357074	100422055	0.778393	0.495234
ENSG00000179546	HTR1D	3352	1	-1	23191895	23217502	0.782562	0.0651719
ENSG00000179673	RPRML	388394	17	-1	46978156	46979253	-0.828295	0.537132
ENSG00000179750	APOBEC3B	9582	22	1	38982347	38992804	0.434318	0.465624
ENSG00000179761	PIPOX	51268	17	1	28950513	29057216	1.04145	0.000290795
ENSG00000179869	ABCA13	154664	7	1	48171458	48647497	0.540285	0.485988
ENSG00000179909	ZNF154	7710	19	-1	57696275	57709204	-0.631038	0.107993
ENSG00000180071	ANKRD18A	253650	9	-1	38540567	38620596	0.692044	0.638634
ENSG00000180176	TH	7054	11	-1	2163929	2171815	-0.342129	0.79905
ENSG00000180287	PLD5	200150	1	-1	242082986	242524697	0.913407	0.120498
ENSG00000180318	ALX1	8092	12	1	85280220	85301784	0.601391	0.526142
ENSG00000180340	FZD2	2535	17	1	44557484	44561262	0.613687	0.0215143
ENSG00000180440	SERTM1	400120	13	1	36674020	36697839	-0.495371	0.188184
ENSG00000180828	BHLHE22	27319	8	1	64580365	64583627	0.766522	0.408754
ENSG00000180875	GREM2	64388	1	-1	240489573	240612155	0.612189	0.101682
ENSG00000180914	OXTR	5021	3	-1	8750381	8769628	0.686236	0.251738
ENSG00000180921	FAM83H	286077	8	-1	143723933	143738234	-1.59349	0.165292
ENSG00000181031	RPH3AL	9501	17	-1	212389	386254	-0.893654	0.527274
ENSG00000181072	CHRM2	1129	7	1	136868652	137020255	-0.971823	0.61096
ENSG00000181195	PENK	5179	8	-1	56436674	56446671	-0.967625	0.235
ENSG00000181291	TMEM132E	124842	17	1	34579487	34639318	-0.865424	0.13374
ENSG00000181481	RNF135	84282	17	1	30970984	30999911	-0.816679	0.00614243
ENSG00000181541	MAB21L2	10586	4	1	150582151	150584693	0.648443	0.55073
ENSG00000181656	GPR88	54112	1	1	100538139	100542021	0.876451	0.615532
ENSG00000181773	GPR3	2827	1	1	27392622	27395814	-0.370978	0.659802
ENSG00000181790	ADGRB1	575	8	1	142449430	142545009	0.498475	0.445087
ENSG00000182103	FAM181B	220382	11	-1	82729940	82733864	-0.435436	0.773
ENSG00000182168	UNC5C	8633	4	-1	95162504	95549206	-0.932771	8.99404e-05
ENSG00000182218	HHIPL1	84439	14	1	99645129	99680569	-0.420429	0.353057
ENSG00000182326	C1S	716	12	1	6988259	7071032	-0.374992	0.531624
ENSG00000182329	KIAA2012	100652824	2	1	202073255	202205188	-0.549545	0.269971
ENSG00000182463	TSHZ2	128553	20	1	52972358	53495330	-0.366301	0.360747
ENSG00000182489	XKRX	402415	X	-1	100913445	100929433	-0.996173	0.0740116
ENSG00000182508	LHFPL1	340596	X	-1	112630648	112680054	-0.677946	0.718542
ENSG00000182551	ADI1	55256	2	-1	3497366	3519531	-0.351653	0.308631
ENSG00000182601	HS3ST4	9951	16	1	25691959	26137685	-0.813428	0.0914961
ENSG00000182732	RGS6	9628	14	1	71932429	72566530	0.463805	0.465624
ENSG00000182836	PLCXD3	345557	5	-1	41306952	41510628	1.0006	0.500606
ENSG00000182870	GALNT9	50614	12	-1	132196372	132329589	0.371553	0.795379
ENSG00000182968	SOX1	6656	13	1	112067149	112071706	0.53289	0.0536407
ENSG00000183160	TMEM119	338773	12	-1	108589851	108598320	-0.539915	0.580933
ENSG00000183196	CHST6	4166	16	-1	75472052	75495445	-0.348851	0.472062
ENSG00000183569	SERHL2	253190	22	1	42553617	42574382	-0.412926	0.798303
ENSG00000183570	PCBP3	54039	21	1	45643694	45942454	-0.697663	0.0572963
ENSG00000183579	ZNRF3	84133	22	1	28883572	29057488	-0.458056	0.0284798
ENSG00000183682	BMP8A	353500	1	1	39491636	39529869	0.621797	0.584021
ENSG00000183773	AIFM3	150209	22	1	20965108	20981360	-0.471427	0.757959
ENSG00000183798	EMILIN3	90187	20	-1	41359962	41366818	-0.566402	0.520423
ENSG00000183837	PNMA3	29944	X	1	153056409	153060467	-0.45762	0.466156
ENSG00000183873	SCN5A	6331	3	-1	38548057	38649687	-0.398738	0.68241
ENSG00000183914	DNAH2	146754	17	1	7717744	7833742	-0.654072	0.290393
ENSG00000184144	CNTN2	6900	1	1	205042937	205078289	-0.347941	0.0921539
ENSG00000184160	ADRA2C	152	4	1	3766348	3768526	-0.642914	0.779896
ENSG00000184221	OLIG1	116448	21	1	33070141	33072413	-1.01389	0.246057
ENSG00000184227	ACOT1	641371	14	1	73537143	73543796	-0.730718	0.274699
ENSG00000184305	CCSER1	401145	4	1	90127394	91605295	1.05096	0.412814
ENSG00000184347	SLIT3	6586	5	-1	168661733	169301139	-0.420073	0.603617
ENSG00000184368	MAP7D2	256714	X	-1	20006713	20116907	-1.43794	0.0211615
ENSG00000184388	PABPC1L2B	645974	X	1	73002939	73006106	-0.933041	0.604585
ENSG00000184451	CCR10	2826	17	-1	42678889	42683917	-0.732821	0.307822
ENSG00000184497	TMEM255B	348013	13	1	113759226	113816995	-0.408362	0.655278
ENSG00000184557	SOCS3	9021	17	-1	78356778	78360077	0.477057	0.118594
ENSG00000184584	STING1	340061	5	-1	139475533	139482935	0.502661	0.837422
ENSG00000184697	CLDN6	9074	16	-1	3014712	3020071	-1.27795	0.0102173
ENSG00000184719	RNLS	55328	10	-1	88273864	88584530	0.425682	0.780195
ENSG00000184838	PRR16	51334	5	1	120464300	120687332	0.370142	0.6863
ENSG00000184845	DRD1	1812	5	-1	175440036	175444182	-0.359109	0.951889
ENSG00000184905	TCEAL2	140597	X	1	102125679	102140426	-0.842498	0.671893
ENSG00000184908	CLCNKB	1188	1	1	16040252	16057311	-1.7222	0.00868993
ENSG00000184922	FMNL1	752	17	1	45221444	45247319	-0.357179	0.555794
ENSG00000184979	USP18	11274	22	1	18150118	18177397	0.453835	0.34384
ENSG00000184983	NDUFA6	4700	22	-1	42085526	42090884	-0.555182	0.792388
ENSG00000184988	TMEM106A	113277	17	1	43211835	43220041	-0.607199	0.291072
ENSG00000185046	ANKS1B	56899	12	-1	98726457	99984936	-0.33397	0.87579
ENSG00000185052	SLC24A3	57419	20	1	19212642	19722926	-0.59746	0.504355
ENSG00000185088	RPS27L	51065	15	-1	63125872	63158021	0.357803	0.314372
ENSG00000185112	FAM43A	131583	3	1	194685883	194689037	-0.386808	0.605259
ENSG00000185215	TNFAIP2	7127	14	1	103121476	103137439	1.0855	0.080428
ENSG00000185272	RBM11	54033	21	1	14216130	14228372	-0.350294	0.754283
ENSG00000185518	SV2B	9899	15	1	91099950	91302565	-0.387623	0.810166
ENSG00000185532	PRKG1	5592	10	1	50990888	52298423	-1.01639	3.29713e-07
ENSG00000185567	AHNAK2	113146	14	-1	104937244	104978374	0.497322	0.0924897
ENSG00000185585	OLFML2A	169611	9	1	124777133	124814885	0.716114	0.0327607
ENSG00000185650	ZFP36L1	677	14	-1	68787660	68796253	-0.474391	0.305215
ENSG00000185664	PMEL	6490	12	-1	55954105	55973317	-1.00975	0.220574
ENSG00000185739	SRL	6345	16	-1	4189374	4242080	-0.36589	0.840948
ENSG00000185760	KCNQ5	56479	6	1	72621792	73198853	-0.380437	0.895887
ENSG00000185761	ADAMTSL5	339366	19	-1	1505022	1513604	0.626621	0.637065
ENSG00000185920	PTCH1	5727	9	-1	95442980	95517057	0.909401	0.0211374
ENSG00000185950	IRS2	8660	13	-1	109752695	109786583	-0.56244	0.0740116
ENSG00000186047	DLEU7	220107	13	-1	50519364	50843939	0.648974	0.411721
ENSG00000186417	GLDN	342035	15	1	51341655	51408005	-0.460488	0.591415
ENSG00000186462	NAP1L2	4674	X	-1	73212299	73214851	-0.955789	0.0114605
ENSG00000186710	CFAP73	387885	12	1	113149724	113159276	-0.450514	0.83213
ENSG00000186854	TRABD2A	129293	2	-1	84821650	84907008	-0.844006	0.00189311
ENSG00000186897	C1QL4	338761	12	-1	49332409	49337188	0.869158	8.03794e-08
ENSG00000186919	ZACN	353174	17	1	76071961	76083666	1.52142	0.175484
ENSG00000187017	ESPN	83715	1	1	6424776	6461367	-0.758315	0.65142
ENSG00000187068	C3orf70	285382	3	-1	185076838	185153060	-0.484443	0.541473
ENSG00000187140	FOXD3	27022	1	1	63322567	63325128	0.778416	0.00855973
ENSG00000187186		730098	9	-1	34664163	34666112	-0.521974	0.655278
ENSG00000187210	GCNT1	2650	9	1	76419850	76651203	0.359617	0.846265
ENSG00000187260	WDR86	349136	7	-1	151375909	151410727	0.386536	0.483682
ENSG00000187398	LUZP2	338645	11	1	24496970	25082638	0.640589	0.607532
ENSG00000187479	C11orf96	387763	11	1	43942637	43943878	-0.908118	0.505976
ENSG00000187498	COL4A1	1282	13	-1	110148963	110307157	0.78843	0.128906
ENSG00000187546	AGMO	392636	7	-1	15200317	15562015	0.579716	0.653827
ENSG00000187566	NHLRC1	378884	6	-1	18120440	18122677	0.475672	0.267233
ENSG00000187634	SAMD11	148398	1	1	923923	944575	-0.433409	0.68119
ENSG00000187699	C2orf88	84281	2	1	189879609	190203484	-1.81838	0.00625098
ENSG00000187714	SLC18A3	6572	10	1	49610310	49612720	-0.598895	0.331196
ENSG00000187726	DNAJB13	374407	11	1	73951026	73970366	-0.335063	0.87064
ENSG00000187730	GABRD	2563	1	1	2019329	2030758	-0.763983	0.875279
ENSG00000187800	PEAR1	375033	1	1	156893698	156916429	-0.467766	0.640299
ENSG00000188001	TPRG1	285386	3	1	188947214	189325304	1.296	0.346507
ENSG00000188011	RTP5	285093	2	1	241869600	241873823	1.55435	0.00745
ENSG00000188130	MAPK12	6300	22	-1	50245450	50261716	0.566316	0.272444
ENSG00000188523	CFAP77	389799	9	1	132410043	132573319	-0.833584	0.0541448
ENSG00000188549	CCDC9B	388115	15	-1	40331452	40340939	1.34645	0.000352175
ENSG00000188641	DPYD	1806	1	-1	97077743	97995000	0.598453	0.138063
ENSG00000188687	SLC4A5	57835	2	-1	74216242	74343416	-0.427387	0.581604
ENSG00000188761	BCL2L15	440603	1	-1	113876816	113887581	-0.425461	0.645208
ENSG00000188868	ZNF563	147837	19	-1	12317477	12333720	-0.437855	0.372828
ENSG00000188897		400499	16	-1	11359845	11527247	1.91404	8.41082e-25
ENSG00000188921	HACD4	401494	9	-1	20999509	21031640	-0.709499	0.525183
ENSG00000189067	LITAF	9516	16	-1	11547722	11636381	0.58989	7.46505e-05
ENSG00000189120	SP6	80320	17	-1	47844908	47855874	-1.18568	0.214543
ENSG00000189157	FAM47E	100129583	4	1	76214040	76283783	-0.415628	0.510091
ENSG00000189190	ZNF600	162966	19	-1	52749942	52786807	-0.36361	0.811292
ENSG00000189221	MAOA	4128	X	1	43654907	43746817	0.371403	0.191328
ENSG00000189362	NEMP2	100131211	2	-1	190504338	190534722	0.509814	0.16661
ENSG00000196092	PAX5	5079	9	-1	36833269	37034268	0.640332	0.694133
ENSG00000196139	AKR1C3	8644	10	1	5035354	5107686	0.358327	0.829805
ENSG00000196155	PLEKHG4	25894	16	1	67277510	67289499	-0.579789	0.212075
ENSG00000196169	KIF19	124602	17	1	74326210	74355820	-0.609549	0.60937
ENSG00000196189	SEMA4A	64218	1	1	156147366	156177752	-0.696832	0.413466
ENSG00000196335	STK31	56164	7	1	23710203	23832513	-0.406563	0.669738
ENSG00000196353	CPNE4	131034	3	-1	131533555	132285410	0.607598	0.382826
ENSG00000196358	NTNG2	84628	9	1	132162058	132244526	-0.535231	0.154879
ENSG00000196408	NOXO1	124056	16	-1	1978917	1984192	0.395444	0.907238
ENSG00000196482	ESRRG	2104	1	-1	216503246	217137755	0.776924	0.534457
ENSG00000196502	SULT1A1	6817	16	-1	28605196	28614279	-0.804077	0.188184
ENSG00000196562	SULF2	55959	20	-1	47656197	47786616	0.590082	0.0498355
ENSG00000196581	AJAP1	55966	1	1	4654609	4792534	-0.564133	0.165787
ENSG00000196639	HRH1	3269	3	1	11137093	11263557	0.582598	0.34805
ENSG00000196876	SCN8A	6334	12	1	51590266	51812864	-0.331634	0.240807
ENSG00000196917	HCAR1	27198	12	-1	122726076	122730844	-0.610672	0.584273
ENSG00000196932	TMEM26	219623	10	-1	61406642	61453381	-1.30947	0.0710905
ENSG00000197177	ADGRA1	84435	10	1	133087924	133131675	0.631755	0.224034
ENSG00000197191	CYSRT1	375791	9	1	137225174	137226315	-0.376813	0.771611
ENSG00000197261	C6orf141	135398	6	1	49550666	49561907	0.893603	0.261267
ENSG00000197355	UAP1L1	91373	9	1	137077517	137084539	0.950398	0.000454434
ENSG00000197406	DIO3	1735	14	1	101560139	101563452	0.827463	0.00228345
ENSG00000197410	DCHS2	54798	4	-1	154231742	154491799	0.832299	0.0427849
ENSG00000197461	PDGFA	5154	7	-1	497258	520296	1.14312	2.2692e-08
ENSG00000197565	COL4A6	1288	X	-1	108155607	108439497	-1.06696	0.00594324
ENSG00000197594	ENPP1	5167	6	1	131808016	131895155	-0.860697	0.503314
ENSG00000197705	KLHL14	57565	18	-1	32672673	32773023	-2.69224	3.51305e-09
ENSG00000197747	S100A10	6281	1	-1	151982915	151993859	0.401891	0.262657
ENSG00000197748	CFAP43	80217	10	-1	104129888	104232364	-0.941909	0.0131294
ENSG00000197769	MAP1LC3C	440738	1	-1	241995490	241999098	-0.356832	0.497685
ENSG00000197816	CCDC180	100499483	9	1	97307304	97378751	-0.697847	0.271182
ENSG00000197893	NRAP	4892	10	-1	113588714	113664070	-0.367211	0.892805
ENSG00000197956	S100A6	6277	1	-1	153534599	153536244	-0.377898	0.093401
ENSG00000198053	SIRPA	140885	20	1	1894167	1940592	-0.516923	0.0320529
ENSG00000198216	CACNA1E	777	1	1	181317690	181813262	-1.20491	0.241545
ENSG00000198246	SLC29A3	55315	10	1	71319259	71381423	0.438628	0.351188
ENSG00000198331	HYLS1	219844	11	1	125883614	125900646	-0.921253	0.180172
ENSG00000198598	MMP17	4326	12	1	131828393	131851783	0.369367	0.0040477
ENSG00000198715	GLMP	112770	1	-1	156290089	156295689	-1.12834	0.0635052
ENSG00000198754	OXCT2	64064	1	-1	39769523	39771348	-0.332433	0.952186
ENSG00000198756	COLGALT2	23127	1	-1	183929854	184037729	0.339441	0.433087
ENSG00000198763	MT-ND2	4536	MT	1	4470	5511	0.451512	0.752077
ENSG00000198797	BRINP2	57795	1	1	177170958	177282422	-0.755568	0.68119
ENSG00000198825	INPP5F	22876	10	1	119726042	119829147	-1.91693	9.36881e-05
ENSG00000198838	RYR3	6263	15	1	33310962	33866121	0.336437	0.505758
ENSG00000198885	ITPRIPL1	150771	2	1	96325317	96330517	-0.469381	0.65218
ENSG00000203624	MRPS18B	28973	CHR_HSCHR6_MHC_QBL_CTG1	1	30607204	30615890	-0.37012	0.937752
ENSG00000203685	STUM	375057	1	1	226548764	226609230	-0.652808	0.378516
ENSG00000203710	CR1	1378	1	1	207496147	207641765	-1.02244	0.418398
ENSG00000203805	PLPP4	196051	10	1	120457227	120592065	0.768837	0.775407
ENSG00000203877	RIPPLY2	134701	6	1	83853360	83857515	-0.710319	0.79068
ENSG00000204099	NEU4	129807	2	1	241809065	241817413	-0.491294	0.859209
ENSG00000204103	MAFB	9935	20	-1	40685848	40689236	-1.80539	3.32287e-07
ENSG00000204291	COL15A1	1306	9	1	98943179	99070792	-0.82348	0.265061
ENSG00000204314	PRRT1	80863	6	-1	32148359	32153083	0.372844	0.925338
ENSG00000204428	LY6G5C	80741	6	-1	31676684	31684040	0.337343	0.947343
ENSG00000204624	DISP3	57540	1	1	11479155	11537551	-0.706425	8.19795e-08
ENSG00000204682	MIR1915HG	399726	10	-1	21490272	21497260	-0.420921	0.738504
ENSG00000204930	FAM221B	392307	9	-1	35816391	35828747	-1.0793	0.48369
ENSG00000204956	PCDHGA1	56114	5	1	141330514	141512975	0.429316	0.706594
ENSG00000204963	PCDHA7	56141	5	1	140834248	141012347	1.19643	0.0231097
ENSG00000205002	AARD	441376	8	1	116938207	116944487	-0.85826	0.40164
ENSG00000205038	PKHD1L1	93035	8	1	109362461	109537207	-0.804493	0.172171
ENSG00000205213	LGR4	55366	11	-1	27365961	27472790	0.493055	0.00584103
ENSG00000205277	MUC12	10071	7	1	100969565	101018939	-0.33875	0.825896
ENSG00000205413	SAMD9	54809	7	-1	93099513	93118023	0.410497	0.732332
ENSG00000205832	C16orf96	342346	16	1	4556340	4600758	-0.824261	0.1389
ENSG00000205856	C22orf42	150297	22	-1	32149006	32159322	-0.897723	0.891141
ENSG00000206127	GOLGA8O	728047	15	-1	32441914	32455634	-0.805275	0.866086
ENSG00000206190	ATP10A	57194	15	-1	25677273	25865184	0.924563	0.0122312
ENSG00000206199	ANKUB1	389161	3	-1	149761100	149968385	0.407276	0.928619
ENSG00000206258	TNXB	7148	CHR_HSCHR6_MHC_MCF_CTG1	-1	32117595	32194037	-0.580191	0.507089
ENSG00000206262	FOXL2NB	401089	3	1	138947217	138953990	0.425515	0.892805
ENSG00000206282	RGL2	5863	CHR_HSCHR6_MHC_QBL_CTG1	-1	33220485	33228152	0.766568	0.541619
ENSG00000206285	B3GALT4	8705	CHR_HSCHR6_MHC_QBL_CTG1	1	33205959	33207652	0.731893	0.579847
ENSG00000206450	HLA-B	3106	CHR_HSCHR6_MHC_QBL_CTG1	-1	31259328	31347305	0.355308	0.816987
ENSG00000206538	VGLL3	389136	3	-1	86876388	86991149	-0.663741	0.0476038
ENSG00000211448	DIO2	1734	14	-1	80197526	80387757	-0.440603	0.751112
ENSG00000213085	CFAP45	25790	1	-1	159872364	159900165	-0.64926	0.384222
ENSG00000213398	LCAT	3931	16	-1	67939750	67944131	0.908029	0.00039017
ENSG00000213626	LBH	81606	2	1	30231534	30323730	0.443236	0.626908
ENSG00000213648	SULT1A4	445329	16	1	29459913	29464966	-0.333688	0.713405
ENSG00000213889	PPM1N	147699	19	1	45488777	45502513	-0.53289	0.708583
ENSG00000213996	TM6SF2	53345	19	-1	19264364	19273391	-0.379834	0.792866
ENSG00000213999	MEF2B	4207	19	-1	19145567	19192131	-0.957064	0.525448
ENSG00000214128	TMEM213	155006	7	1	138797952	138838101	0.585598	0.732203
ENSG00000214290	COLCA2	120376	11	1	111298546	111308735	-1.08807	0.185841
ENSG00000214336	FOXI3	344167	2	-1	88446787	88452693	-0.914972	0.496123
ENSG00000214491	SEC14L6	730005	22	-1	30522799	30546741	-0.786753	0.234449
ENSG00000214827	MTCP1	4515	X	-1	155064034	155147937	-0.586869	0.278265
ENSG00000214946	TBC1D26	353149	17	1	15732247	15746162	0.351687	0.902647
ENSG00000215217	C5orf49	134121	5	-1	7830378	7851151	-0.430459	0.489361
ENSG00000215218	UBE2QL1	134111	5	1	6448859	6496723	-0.698408	0.27335
ENSG00000215440	NPEPL1	79716	20	1	58689131	58719238	0.386352	0.451928
ENSG00000215612	HMX1	3166	4	-1	8846076	8871839	1.73881	0.116779
ENSG00000217236	SP9	100131390	2	1	174334954	174338500	1.09352	0.0202556
ENSG00000218823	PAPOLB	56903	7	-1	4857738	4862030	-0.336608	0.936287
ENSG00000219607	PPP1R3G	648791	6	1	5085341	5089487	0.383355	0.80634
ENSG00000220008	LINGO3	645191	19	-1	2287164	2308154	-0.748912	0.549474
ENSG00000221869	CEBPD	1052	8	-1	47736913	47738164	0.907374	0.0117742
ENSG00000221955	SLC12A8	84561	3	-1	125082636	125212864	0.904832	0.0558328
ENSG00000221994	ZNF630	57232	X	-1	47983356	48071658	-0.970762	0.170713
ENSG00000223572	CKMT1A	1159	15	1	43692886	43699222	-0.451787	0.449572
ENSG00000223591	CENPVL1	389857	X	1	51710512	51712131	-0.624175	0.559983
ENSG00000224383	PRR29	92340	17	1	63998351	64004305	-0.504604	0.551564
ENSG00000225950	NTF4	4909	19	-1	49061066	49065076	-1.33549	0.274699
ENSG00000225968	ELFN1	392617	7	1	1665745	1747946	0.691434	0.00039017
ENSG00000226173	TAP1	6890	CHR_HSCHR6_MHC_MANN_CTG1	-1	32998969	33007738	0.913126	0.419908
ENSG00000226174	TEX22	647310	14	1	105398538	105450106	0.45114	0.645208
ENSG00000226742	HSBP1L1	440498	18	1	79964582	79970822	0.417304	0.823947
ENSG00000226792	C13orf42	647166	13	-1	51082119	51200252	-0.402911	0.834344
ENSG00000226887	ERVMER34-1	100288413	4	-1	52722618	52751586	-0.534145	0.332102
ENSG00000227825	SLC9A7P1	121456	12	-1	98453835	98457145	-0.601341	0.604585
ENSG00000232268	OR52I1	390037	11	1	4593750	4595013	0.491559	0.824456
ENSG00000234465	PINLYP	390940	19	1	43575801	43583964	-1.11772	0.0080084
ENSG00000235034	C19orf81	342918	19	1	50649445	50659310	-0.430269	0.829018
ENSG00000235750	KIAA0040	9674	1	-1	175156986	175192999	-0.795351	0.65218
ENSG00000235961	PNMA6A	84968	X	1	153072454	153075019	-0.358221	0.638429
ENSG00000236334	PPIAL4G	644591	1	-1	148482548	148483302	-0.643216	0.610994
ENSG00000237172	B3GNT9	84752	16	-1	67148104	67150998	0.358896	0.47672
ENSG00000239713	APOBEC3G	60489	22	1	39077067	39087743	0.890818	0.0215143
ENSG00000240563	L1TD1	54596	1	1	62194849	62212328	-1.69783	8.82768e-06
ENSG00000241484	ARHGAP8	23779	22	1	44752558	44862788	-0.495228	0.746755
ENSG00000241935	HOGA1	112817	10	1	97584323	97612802	-0.438907	0.674972
ENSG00000242193	CRYZL2P	730102	1	-1	178006136	178037950	-0.764971	0.362883
ENSG00000242419	PCDHGC4	56098	5	1	141484997	141512975	-0.931214	0.00321112
ENSG00000242616	GNG10	2790	9	1	111661605	111670226	0.364238	0.0734758
ENSG00000243710	CFAP57	149465	1	1	43172330	43254358	-0.34897	0.312069
ENSG00000244219	TMEM225B	100289187	7	1	99598267	99611045	-0.375345	0.765491
ENSG00000244227	LRRC77P	646168	3	1	167864773	167924011	-1.06781	0.57874
ENSG00000244509	APOBEC3C	27350	22	1	39014257	39020352	0.966228	0.000228088
ENSG00000244694	PTCHD4	442213	6	-1	47856673	48111197	0.555197	0.109851
ENSG00000246705	H2AJ	55766	12	1	14774405	14778002	-1.05367	0.0769165
ENSG00000248278	SUMO2P17	105371814	17	-1	48874860	48908983	0.339085	0.815854
ENSG00000248329	APELA	100506013	4	1	164877178	164898965	0.742887	0.584273
ENSG00000248405	PRR5-ARHGAP8	553158	22	1	44702233	44862706	0.378201	0.924599
ENSG00000249853	HS3ST5	222537	6	-1	114055596	114343023	-0.602289	0.601495
ENSG00000249931	GOLGA8K	653125	15	-1	32389599	32403292	-0.366856	0.726102
ENSG00000249992	TMEM158	25907	3	-1	45224466	45226287	0.658262	0.0209128
ENSG00000250722	SELENOP	6414	5	-1	42799880	42887392	-1.12448	1.04714e-09
ENSG00000251493	FOXD1	2297	5	-1	73444827	73448777	1.48899	6.89547e-07
ENSG00000253368	TRNP1	388610	1	1	26993692	27000886	-0.481672	0.339241
ENSG00000254535	PABPC4L	132430	4	-1	134196333	134201789	-0.688058	0.0510102
ENSG00000254598	CSNK2A3	283106	11	-1	11351942	11353250	-0.573776	0.678796
ENSG00000255150	EID3	493861	12	1	104303739	104305205	0.527822	0.559983
ENSG00000255690	TRIL	9865	7	-1	28953358	28958330	-0.608343	0.00147651
ENSG00000256188	TAS2R30	259293	12	-1	11132958	11134644	0.545046	0.802472
ENSG00000256977	LIMS3	96626	2	1	109898428	109925625	0.49966	0.39644
ENSG00000257529	RPL36A-HNRNPH2	100529097	X	1	101391011	101412297	-1.63824	0.0865644
ENSG00000258102	MAP1LC3B2	643246	12	1	116548105	116576606	-0.579643	0.565981
ENSG00000258659	TRIM34	53840	11	1	5619764	5644398	-0.637723	0.72191
ENSG00000258818	RNASE4	6038	14	1	20684560	20701216	-0.385632	0.644054
ENSG00000259075	POC1B-GALNT4	100528030	12	-1	89519408	89526262	-0.500301	0.592157
ENSG00000259207	ITGB3	3690	17	1	47253827	47313743	1.30313	0.033458
ENSG00000259315	ACTG1P17	283693	15	-1	82725873	82738904	0.345363	0.759796
ENSG00000259330	INAFM2	100505573	15	1	40323692	40326715	0.460984	0.889217
ENSG00000259417	CTXND1	100996492	15	-1	80195481	80252213	-0.501859	0.0815091
ENSG00000259803	SLC22A31	146429	16	-1	89195761	89201651	-1.27913	0.212076
ENSG00000260428	SCX	642658	8	1	144266453	144268481	0.730047	0.0352041
ENSG00000260802	SERTM2	401613	X	1	111511645	111522399	-0.760106	0.620635
ENSG00000261587	TMEM249	340393	8	-1	144352219	144354954	0.754927	0.0961403
ENSG00000261678	SCRT1	83482	8	-1	144330565	144336482	0.85009	0.0262837
ENSG00000261857	MIA	8190	19	1	40771648	40777490	0.348804	0.766736
ENSG00000262484	CCER2	643669	19	-1	38908980	38912186	-0.974228	0.202078
ENSG00000262655	SPON1	10418	11	1	13962723	14268133	-0.982983	0.00699911
ENSG00000263310	SALL3	27164	CHR_HSCHR18_2_CTG2_1	1	78980275	79002678	-0.736738	0.683919
ENSG00000263818	RDM1P5	100131347	17	1	39057019	39113190	-0.708485	0.556916
ENSG00000266524	GDF10	2662	10	1	47300197	47313577	-0.91924	0.188096
ENSG00000266714	MYO15B	80022	17	1	75587800	75626849	-0.5576	0.265475
ENSG00000269313	MAGIX	79917	X	1	49162564	49168774	-0.588498	0.402852
ENSG00000269896		100129534	1	-1	2350414	2352820	-0.403973	0.589343
ENSG00000270800	RPS10-NUDT3	100529239	6	-1	34284887	34426071	-0.702142	0.404228
ENSG00000272636	DOC2B	8447	17	-1	142789	181650	-1.60626	0.474991
ENSG00000273213	H3-7	440686	1	-1	143894544	143905977	-0.543127	0.796151
ENSG00000273540	AGBL1	123624	15	1	86079871	87049169	-0.909889	0.196958
ENSG00000273802	H2BC8	8339	6	-1	26216200	26216688	0.345351	0.53822
ENSG00000273936	TNFRSF14	8764	CHR_HSCHR1_1_CTG3	1	2555639	2565622	0.588911	0.332102
ENSG00000274334	VASN	114990	CHR_HSCHR16_3_CTG1	1	4373807	4385487	-0.581822	0.444577
ENSG00000274404	GOLGA6L22	440243	CHR_HSCHR15_3_CTG3	1	22461390	22471066	-0.832067	0.795519
ENSG00000274600	RIMBP3B	440804	22	1	21383751	21389478	0.339325	0.907238
ENSG00000274914	LILRA5	353514	CHR_HSCHR19LRC_COX1_CTG3_1	-1	54314131	54327636	-0.786456	0.780195
ENSG00000275591	XKR5	389610	8	-1	6808517	6835524	-1.29278	0.0266996
ENSG00000277131	MMEL1	79258	CHR_HSCHR1_1_CTG3	-1	2590639	2632987	-0.471871	0.639564
ENSG00000278195	SSTR3	6753	22	-1	37204237	37212477	-0.353988	0.847363
ENSG00000278224	PRICKLE4	29964	6	1	41780782	41787452	0.435595	0.893955
ENSG00000278760	CORO7-PAM16	100529144	CHR_HSCHR16_3_CTG1	-1	4340251	4422453	-0.424398	0.924011
ENSG00000281230	SERTAD4	56256	CHR_HG1832_PATCH	1	210232796	210246631	-0.568161	0.655104
ENSG00000000003	TSPAN6	7105	X	-1	100627108	100639991	0.00793591	0.994913
ENSG00000000419	DPM1	8813	20	-1	50934867	50959140	0.222774	0.644776
ENSG00000000457	SCYL3	57147	1	-1	169849631	169894267	-0.251233	0.338007
ENSG00000000460	C1orf112	55732	1	1	169662007	169854080	0.126334	0.869981
ENSG00000001036	FUCA2	2519	6	-1	143494812	143511720	-0.282046	0.242176
ENSG00000001084	GCLC	2729	6	-1	53497341	53616970	-0.212426	0.852416
ENSG00000001167	NFYA	4800	6	1	41072974	41102403	0.304643	0.531607
ENSG00000001460	STPG1	90529	1	-1	24356999	24416934	-0.391037	0.118784
ENSG00000001461	NIPAL3	57185	1	1	24415802	24472976	0.0959306	0.808896
ENSG00000001497	LAS1L	81887	X	-1	65438549	65534810	-0.0768588	0.948808
ENSG00000001561	ENPP4	22875	6	1	46129989	46146688	-0.0452082	0.98001
ENSG00000001617	SEMA3F	6405	3	1	50155045	50189075	-0.625119	0.161361
ENSG00000001626	CFTR	1080	7	1	117287120	117715971	-4.06347	3.36165e-14
ENSG00000001629	ANKIB1	54467	7	1	92245974	92401383	-0.0833576	0.953424
ENSG00000001630	CYP51A1	1595	7	-1	92084987	92134803	0.117811	0.857668
ENSG00000001631	KRIT1	889	7	-1	92197498	92246166	-0.0933632	0.918793
ENSG00000002016	RAD52	5893	12	-1	911736	990053	0.140998	0.796151
ENSG00000002330	BAD	572	11	-1	64269830	64284704	-0.105733	0.948418
ENSG00000002549	LAP3	51056	4	1	17577198	17607972	-0.299416	0.531065
ENSG00000002586	CD99	4267	X	1	2691187	2741309	0.248139	0.76385
ENSG00000002746	HECW1	23072	7	1	43112629	43566001	-0.248638	0.907238
ENSG00000002822	MAD1L1	8379	7	-1	1815793	2233243	-0.315867	0.74722
ENSG00000002834	LASP1	3927	17	1	38869859	38921770	-0.00960984	0.994705
ENSG00000002919	SNX11	29916	17	1	48103357	48123601	0.0638554	0.902309
ENSG00000003056	M6PR	4074	12	-1	8940361	8949761	0.110001	0.855676
ENSG00000003096	KLHL13	90293	X	-1	117897813	118117340	0.0867843	0.963543
ENSG00000003147	ICA1	3382	7	-1	8113184	8262687	-0.334421	0.627299
ENSG00000003249	DBNDD1	79007	16	-1	90004871	90019890	-0.140342	0.828815
ENSG00000003393	ALS2	57679	2	-1	201700267	201782112	-0.0362584	0.958453
ENSG00000003402	CFLAR	8837	2	1	201116154	201176687	-0.206881	0.583903
ENSG00000003436	TFPI	7035	2	-1	187464230	187565760	0.311628	0.581023
ENSG00000003509	NDUFAF7	55471	2	1	37231631	37253403	-0.0177524	0.985157
ENSG00000003756	RBM5	10181	3	1	50088919	50119021	-0.0263338	0.968953
ENSG00000003987	MTMR7	9108	8	-1	17296794	17413528	-0.228629	0.898247
ENSG00000004059	ARF5	381	7	1	127588386	127591700	-0.189117	0.777098
ENSG00000004139	SARM1	23098	17	1	28364356	28404049	0.154091	0.422925
ENSG00000004142	POLDIP2	26073	17	-1	28346633	28357527	-0.0912004	0.728805
ENSG00000004455	AK2	204	1	-1	33007986	33080996	-0.228623	0.828815
ENSG00000004478	FKBP4	2288	12	1	2794970	2805423	0.0188374	0.986763
ENSG00000004487	KDM1A	23028	1	1	23019443	23083689	-0.0128181	0.984472
ENSG00000004534	RBM6	10180	3	1	49940007	50100045	0.0289907	0.967317
ENSG00000004660	CAMKK1	84254	17	-1	3860315	3894891	-0.138329	0.9223
ENSG00000004700	RECQL	5965	12	-1	21468910	21501669	-0.185434	0.481593
ENSG00000004766	VPS50	55610	7	1	93232340	93361123	-0.0262373	0.988421
ENSG00000004776	HSPB6	126393	19	-1	35754566	35758079	0.220562	0.902838
ENSG00000004777	ARHGAP33	115703	19	1	35774532	35788822	0.116116	0.804502
ENSG00000004779	NDUFAB1	4706	16	-1	23581014	23596316	-0.180784	0.633058
ENSG00000004799	PDK4	5166	7	-1	95583499	95596516	1.4595	4.28882e-06
ENSG00000004846	ABCB5	340273	7	1	20615667	20777038	0.162997	0.963543
ENSG00000004848	ARX	170302	X	-1	25003694	25016420	0.261544	0.853961
ENSG00000004864	SLC25A13	10165	7	-1	96120220	96322147	0.041044	0.969459
ENSG00000004866	ST7	7982	7	1	116953238	117230176	-0.0312651	0.986984
ENSG00000004897	CDC27	996	17	-1	47117703	47189422	-0.00819458	0.99716
ENSG00000004948	CALCR	799	7	-1	93424486	93574730	0.366967	0.697023
ENSG00000004961	HCCS	3052	X	1	11111301	11123086	-0.0240775	0.978935
ENSG00000004975	DVL2	1856	17	-1	7225342	7234517	0.0241423	0.986763
ENSG00000005007	UPF1	5976	19	1	18831959	18868230	0.139715	0.822336
ENSG00000005020	SKAP2	8935	7	-1	26667068	26995239	-0.0663547	0.966497
ENSG00000005022	SLC25A5	292	X	1	119468422	119471396	0.155197	0.399407
ENSG00000005059	MCUB	55013	4	1	109560209	109688719	-0.255011	0.737043
ENSG00000005075	POLR2J	5439	7	-1	102473128	102478922	0.0973323	0.837412
ENSG00000005100	DHX33	56919	17	-1	5440917	5468982	-0.0948173	0.655278
ENSG00000005108	THSD7A	221981	7	-1	11370365	11832198	0.156097	0.952616
ENSG00000005156	LIG3	3980	17	1	34980512	35009743	-0.0625528	0.899877
ENSG00000005175	RPAP3	79657	12	-1	47661249	47706030	-0.0162439	0.98001
ENSG00000005189	REXO5	81691	16	1	20806429	20849665	-0.369248	0.270305
ENSG00000005194	CIAPIN1	57019	16	-1	57428187	57447420	-0.149738	0.74722
ENSG00000005206	SPPL2B	56928	19	1	2328615	2355095	-0.0880903	0.966972
ENSG00000005238	FAM214B	80256	9	-1	35104112	35116341	0.216486	0.354286
ENSG00000005249	PRKAR2B	5577	7	1	107044705	107161811	-0.0503868	0.985709
ENSG00000005302	MSL3	10943	X	1	11758159	11775772	0.153103	0.745147
ENSG00000005339	CREBBP	1387	16	-1	3725054	3880713	-0.0836708	0.914313
ENSG00000005379	TSPOAP1	9256	17	-1	58301228	58328795	0.020644	0.984489
ENSG00000005436	GCFC2	6936	2	-1	75652000	75710985	-0.265851	0.345204
ENSG00000005448	WDR54	84058	2	1	74421678	74425755	-0.0678819	0.953424
ENSG00000005469	CROT	54677	7	1	87345664	87399794	-0.0867963	0.934409
ENSG00000005471	ABCB4	5244	7	-1	87401696	87480435	-0.725266	0.631579
ENSG00000005483	KMT2E	55904	7	1	104940943	105115019	-0.00111759	0.999553
ENSG00000005486	RHBDD2	57414	7	1	75842602	75888926	0.00350047	0.997127
ENSG00000005700	IBTK	25998	6	-1	82169986	82247754	-0.272145	0.36252
ENSG00000005801	ZNF195	7748	11	-1	3339261	3379222	-0.0437097	0.956697
ENSG00000005810	MYCBP2	23077	13	-1	77042474	77327094	0.0699722	0.963041
ENSG00000005812	FBXL3	26224	13	-1	76992598	77027195	-0.0503954	0.952616
ENSG00000005882	PDK2	5164	17	1	50094737	50112152	-0.0708309	0.949413
ENSG00000005884	ITGA3	3675	17	1	50055968	50090481	0.826505	0.00497564
ENSG00000005889	ZFX	7543	X	1	24149173	24216255	-0.0266267	0.98001
ENSG00000005893	LAMP2	3920	X	-1	120426148	120469365	0.204887	0.772861
ENSG00000006007	GDE1	51573	16	-1	19501693	19522123	0.0685432	0.858925
ENSG00000006015	REX1BD	55049	19	1	18588685	18592337	-0.336052	0.86096
ENSG00000006016	CRLF1	9244	19	-1	18572220	18607741	-0.250162	0.948402
ENSG00000006025	OSBPL7	114881	17	-1	47807372	47821834	0.222259	0.646387
ENSG00000006042	TMEM98	26022	17	1	32927910	32945106	0.164894	0.543778
ENSG00000006062	MAP3K14	9020	17	-1	45263119	45317029	0.159246	0.780927
ENSG00000006118	TMEM132A	54972	11	1	60924460	60937159	0.0589135	0.961067
ENSG00000006125	AP2B1	163	17	1	35578046	35726413	-0.153096	0.841416
ENSG00000006128	TAC1	6863	7	1	97732084	97740472	-0.141575	0.973844
ENSG00000006194	ZNF263	10127	16	1	3283283	3301401	-0.395859	0.381581
ENSG00000006210	CX3CL1	6376	16	1	57372477	57385044	0.194586	0.672103
ENSG00000006282	SPATA20	64847	17	1	50543058	50555852	-0.0736351	0.958877
ENSG00000006327	TNFRSF12A	51330	16	1	3018445	3022383	0.252499	0.907238
ENSG00000006377	DLX6	1750	7	1	97005553	97011040	-0.95532	0.549126
ENSG00000006432	MAP3K9	4293	14	-1	70722526	70809534	-0.189836	0.78694
ENSG00000006451	RALA	5898	7	1	39623565	39708120	-0.0894115	0.906867
ENSG00000006453	BAIAP2L1	55971	7	-1	98291650	98401090	-1.17736	0.0226952
ENSG00000006459	KDM7A	80853	7	-1	140084746	140176983	0.166097	0.900051
ENSG00000006468	ETV1	2115	7	-1	13891229	13991425	0.268855	0.770534
ENSG00000006530	AGK	55750	7	1	141551278	141655244	-0.258557	0.796331
ENSG00000006534	ALDH3B1	221	11	1	68008578	68029282	0.0896383	0.947614
ENSG00000006576	PHTF2	57157	7	1	77798773	77957503	-0.0389262	0.98001
ENSG00000006607	FARP2	9855	2	1	241356285	241494841	-0.202613	0.554618
ENSG00000006625	GGCT	79017	7	-1	30496621	30504841	-0.0646244	0.934409
ENSG00000006634	DBF4	10926	7	1	87876216	87909553	0.0881158	0.922527
ENSG00000006638	TBXA2R	6915	19	-1	3594507	3606875	-0.277202	0.707653
ENSG00000006652	IFRD1	3475	7	1	112422887	112481017	-0.118635	0.831575
ENSG00000006695	COX10	1352	17	1	14069490	14231736	-0.167105	0.338878
ENSG00000006704	GTF2IRD1	9569	7	1	74453790	74602605	-0.154827	0.360939
ENSG00000006712	PAF1	54623	19	-1	39385629	39391154	0.0639971	0.944562
ENSG00000006715	VPS41	27072	7	-1	38722974	38932394	0.119742	0.744033
ENSG00000006740	ARHGAP44	9912	17	1	12789498	12991643	-0.200005	0.604585
ENSG00000006744	ELAC2	60528	17	-1	12991612	13018065	-0.141625	0.531592
ENSG00000006747	SCIN	85477	7	1	12570577	12660182	0.418	0.886868
ENSG00000006756	ARSD	414	X	-1	2903972	2929349	-0.220012	0.414466
ENSG00000006757	PNPLA4	8228	X	-1	7898247	7927739	-0.189633	0.810687
ENSG00000006831	ADIPOR2	79602	12	1	1688574	1788674	0.0975193	0.822336
ENSG00000006837	CDKL3	51265	5	-1	134286350	134371047	0.220205	0.804379
ENSG00000007047	MARK4	57787	19	1	45079288	45305284	0.0700394	0.856521
ENSG00000007062	PROM1	8842	4	-1	15963076	16084378	0.076643	0.941893
ENSG00000007080	CCDC124	115098	19	1	17933015	17943991	0.269524	0.797778
ENSG00000007168	PAFAH1B1	5048	17	1	2593210	2685615	-0.0963692	0.928619
ENSG00000007174	DNAH9	1770	17	1	11598470	11969748	-0.126338	0.943249
ENSG00000007202	KIAA0100	9703	17	-1	28614446	28645454	-0.0854797	0.849992
ENSG00000007237	GAS7	8522	17	-1	9910606	10198606	-1.24386	7.31399e-06
ENSG00000007255	TRAPPC6A	79090	19	-1	45162928	45178237	-0.243815	0.877808
ENSG00000007314	SCN4A	6329	17	-1	63938554	63972918	-1.17609	0.536345
ENSG00000007341	ST7L	54879	1	-1	112523514	112620825	0.0903198	0.866086
ENSG00000007350	TKTL1	8277	X	1	154295795	154330350	-1.4357	6.38092e-08
ENSG00000007372	PAX6	5080	11	-1	31784779	31817961	0.144103	0.930266
ENSG00000007376	RPUSD1	113000	16	-1	784974	788397	-0.115846	0.941055
ENSG00000007384	RHBDF1	64285	16	-1	58059	76355	0.0542665	0.971643
ENSG00000007392	LUC7L	55692	16	-1	188969	229463	0.0762261	0.947614
ENSG00000007402	CACNA2D2	9254	3	-1	50362613	50504244	-0.191711	0.428157
ENSG00000007516	BAIAP3	8938	16	1	1333638	1349441	-0.218553	0.616967
ENSG00000007520	TSR3	115939	16	-1	1349240	1351878	-0.115473	0.949998
ENSG00000007541	PIGQ	9091	16	1	566995	584109	-0.105903	0.936287
ENSG00000007545	CRAMP1	57585	16	1	1612337	1677908	-0.0313233	0.952616
ENSG00000007866	TEAD3	7005	6	-1	35473597	35497079	0.296138	0.697429
ENSG00000007923	DNAJC11	55735	1	-1	6634168	6701924	-0.169064	0.825896
ENSG00000007968	E2F2	1870	1	-1	23506438	23531233	-0.419368	0.587644
ENSG00000008018	PSMB1	5689	6	-1	170535120	170553307	-0.0221044	0.980999
ENSG00000008056	SYN1	6853	X	-1	47571901	47619857	0.0507769	0.986888
ENSG00000008083	JARID2	3720	6	1	15246069	15522042	0.167293	0.0997966
ENSG00000008086	CDKL5	6792	X	1	18425583	18653629	0.103385	0.95186
ENSG00000008118	CAMK1G	57172	1	1	209583714	209613939	-0.323866	0.551832
ENSG00000008128	CDK11A	728642	1	-1	1702379	1724357	0.136399	0.89741
ENSG00000008130	NADK	65220	1	-1	1751232	1780457	0.0951835	0.936773
ENSG00000008256	CYTH3	9265	7	-1	6161776	6272644	0.25097	0.0640563
ENSG00000008277	ADAM22	53616	7	1	87934143	88202889	-0.0748495	0.966497
ENSG00000008282	SYPL1	6856	7	-1	106090505	106112589	0.209219	0.725471
ENSG00000008283	CYB561	1534	17	-1	63432304	63446354	-0.243708	0.55512
ENSG00000008294	SPAG9	9043	17	-1	50962174	51120868	0.222126	0.719518
ENSG00000008300	CELSR3	1951	3	-1	48636463	48662886	0.425127	0.0081555
ENSG00000008311	AASS	10157	7	-1	122064583	122144308	-0.0240297	0.978598
ENSG00000008324	SS18L2	51188	3	1	42581840	42596934	0.142347	0.583392
ENSG00000008382	MPND	84954	19	1	4343527	4360086	-0.070198	0.969459
ENSG00000008394	MGST1	4257	12	1	16347142	16609259	0.198131	0.732332
ENSG00000008405	CRY1	1407	12	-1	106991364	107093549	0.231885	0.534143
ENSG00000008441	NFIX	4784	19	1	12995475	13098796	0.829518	0.0964913
ENSG00000008513	ST3GAL1	6482	8	-1	133454848	133571940	-0.164845	0.782231
ENSG00000008516	MMP25	64386	16	1	3046062	3060726	-0.113462	0.975374
ENSG00000008710	PKD1	5310	16	-1	2088708	2135898	0.0406529	0.971286
ENSG00000008735	MAPK8IP2	23542	22	1	50600793	50613981	0.201366	0.637065
ENSG00000008838	MED24	9862	17	-1	40019097	40061215	-0.178293	0.314002
ENSG00000008853	RHOBTB2	23221	8	1	22987417	23020509	0.0975306	0.773
ENSG00000008869	HEATR5B	54497	2	-1	36968383	37084372	-0.0141965	0.995388
ENSG00000008952	SEC62	7095	3	1	169966635	169998373	0.0913483	0.914325
ENSG00000008988	RPS20	6224	8	-1	56067254	56074510	-0.212726	0.65218
ENSG00000009307	CSDE1	7812	1	-1	114716913	114758676	0.13412	0.675115
ENSG00000009335	UBE3C	9690	7	1	157138916	157269370	0.0478219	0.934179
ENSG00000009413	REV3L	5980	6	-1	111299028	111483715	-0.238327	0.829018
ENSG00000009694	TENM1	10178	X	-1	124375903	125204312	-0.966947	0.492815
ENSG00000009765	IYD	389434	6	1	150368892	150405969	-0.12179	0.969338
ENSG00000009780	FAM76A	199870	1	1	27725961	27763116	-0.215124	0.62799
ENSG00000009830	POMT2	29954	14	-1	77274956	77320883	-0.0415053	0.959698
ENSG00000009844	VTA1	51534	6	1	142147162	142224685	0.174918	0.907238
ENSG00000009954	BAZ1B	9031	7	-1	73440406	73522293	-0.103044	0.766821
ENSG00000010017	RANBP9	10048	6	-1	13621498	13711835	0.249939	0.688331
ENSG00000010072	SPRTN	83932	1	1	231337104	231355023	-0.0552889	0.929797
ENSG00000010165	METTL13	51603	1	1	171781660	171814023	0.0208063	0.986763
ENSG00000010219	DYRK4	8798	12	1	4562208	4615302	0.0741109	0.941974
ENSG00000010244	ZNF207	7756	17	1	32350132	32381885	0.0787405	0.937261
ENSG00000010256	UQCRC1	7384	3	-1	48599002	48610976	-0.0157773	0.994414
ENSG00000010270	STARD3NL	83930	7	1	38178245	38230670	0.287795	0.414492
ENSG00000010278	CD9	928	12	1	6199715	6238271	-0.246004	0.355285
ENSG00000010292	NCAPD2	9918	12	1	6493356	6531955	-0.175748	0.733302
ENSG00000010295	IFFO1	25900	12	-1	6538961	6556073	0.0930957	0.948443
ENSG00000010310	GIPR	2696	19	1	45668221	45683722	0.0562997	0.981765
ENSG00000010322	NISCH	11188	3	1	52455118	52493068	0.101401	0.627494
ENSG00000010361	FUZ	80199	19	-1	49806866	49817376	-0.116947	0.95207
ENSG00000010404	IDS	3423	X	-1	149476988	149521096	0.0297582	0.990526
ENSG00000010539	ZNF200	7752	16	-1	3222325	3236221	-0.146034	0.707519
ENSG00000010610	CD4	920	12	1	6786858	6820799	-1.15166	0.0484554
ENSG00000010626	LRRC23	10233	12	1	6873569	6914241	-0.29934	0.4881
ENSG00000010704	HFE	3077	6	1	26087281	26098343	0.0342978	0.984685
ENSG00000010803	SCMH1	22955	1	-1	41027202	41242306	0.0322523	0.963543
ENSG00000010810	FYN	2534	6	-1	111660332	111873452	0.0513959	0.946534
ENSG00000010818	HIVEP2	3097	6	-1	142751469	142956698	0.205285	0.928619
ENSG00000010932	FMO1	2326	1	1	171248471	171285978	-1.52617	0.327011
ENSG00000011007	ELOA	6924	1	1	23743448	23762059	-0.166951	0.332102
ENSG00000011009	LYPLA2	11313	1	1	23791145	23795539	-0.169311	0.842903
ENSG00000011021	CLCN6	1185	1	1	11806096	11848079	0.236584	0.35122
ENSG00000011028	MRC2	9902	17	1	62627670	62693597	0.590221	0.103416
ENSG00000011052	NME1-NME2	654364	17	1	51153590	51171744	-0.0991811	0.968145
ENSG00000011105	TSPAN9	10867	12	1	3077355	3286564	0.282681	0.55512
ENSG00000011132	APBA3	9546	19	-1	3750772	3761692	0.0492644	0.971919
ENSG00000011143	MKS1	54903	17	-1	58205441	58219605	-0.00614025	0.994705
ENSG00000011198	ABHD5	51099	3	1	43690108	43734371	-0.174786	0.94569
ENSG00000011243	AKAP8L	26993	19	-1	15380050	15419141	0.0121776	0.991885
ENSG00000011258	MBTD1	54799	17	-1	51177425	51260163	0.0220518	0.985709
ENSG00000011260	UTP18	51096	17	1	51260546	51297936	-0.126635	0.706117
ENSG00000011275	RNF216	54476	7	-1	5620047	5781696	-0.0932046	0.755176
ENSG00000011295	TTC19	54902	17	1	15999784	16045015	-0.196461	0.304168
ENSG00000011304	PTBP1	5725	19	1	797075	812327	-0.459617	0.369968
ENSG00000011332	DPF1	8193	19	-1	38211006	38229714	0.122873	0.837614
ENSG00000011347	SYT7	9066	11	-1	61513714	61581148	0.204109	0.828815
ENSG00000011405	PIK3C2A	5286	11	-1	17077730	17207986	-0.00549027	0.997446
ENSG00000011422	PLAUR	5329	19	-1	43646095	43670547	-0.320512	0.776815
ENSG00000011426	ANLN	54443	7	1	36389821	36453791	-0.163387	0.589343
ENSG00000011451	WIZ	58525	19	-1	15419978	15449956	0.00979913	0.993911
ENSG00000011454	RABGAP1	23637	9	1	122940833	123104866	0.141425	0.808896
ENSG00000011478	QPCTL	54814	19	1	45692403	45703989	-0.244707	0.801755
ENSG00000011485	PPP5C	5536	19	1	46347087	46392981	0.0169445	0.973805
ENSG00000011523	CEP68	23177	2	1	65056354	65087004	0.00360363	0.998659
ENSG00000011566	MAP4K3	8491	2	-1	39249266	39437301	-0.310432	0.369968
ENSG00000011638	LDAF1	57146	16	1	21158377	21180616	-0.0854158	0.947614
ENSG00000012061	ERCC1	2067	19	-1	45407334	45478828	-0.227493	0.78269
ENSG00000012174	MBTPS2	51360	X	1	21839617	21885423	0.0888954	0.952186
ENSG00000012211	PRICKLE3	4007	X	-1	49174802	49186528	0.146386	0.943838
ENSG00000012232	EXTL3	2137	8	1	28600469	28756561	0.111812	0.766821
ENSG00000012660	ELOVL5	60481	6	-1	53267398	53349179	0.163167	0.715389
ENSG00000012817	KDM5D	8284	Y	-1	19703865	19744939	-0.0399945	0.947614
ENSG00000012822	CALCOCO1	57658	12	-1	53708517	53727745	0.0433835	0.958453
ENSG00000012963	UBR7	55148	14	1	93207241	93229215	-0.140943	0.368376
ENSG00000012983	MAP4K5	11183	14	-1	50418501	50561126	0.0886829	0.759559
ENSG00000013016	EHD3	30845	2	1	31234152	31269451	0.000714169	0.999523
ENSG00000013275	PSMC4	5704	19	1	39971165	39981764	-0.000171142	0.999794
ENSG00000013288	MAN2B2	23324	4	1	6575189	6623362	0.1603	0.446642
ENSG00000013297	CLDN11	5010	3	1	170418868	170454733	-0.100763	0.900463
ENSG00000013306	SLC25A39	51629	17	-1	44319625	44324870	-0.246455	0.680388
ENSG00000013364	MVP	9961	16	1	29820394	29848039	0.0922567	0.952616
ENSG00000013374	NUB1	51667	7	1	151341772	151378449	0.0728456	0.898772
ENSG00000013375	PGM3	5238	6	-1	83147324	83193936	0.096856	0.87578
ENSG00000013392	RWDD2A	112611	6	1	83193357	83198935	0.0410124	0.98001
ENSG00000013441	CLK1	1195	2	-1	200853009	200864691	-0.0571104	0.972521
ENSG00000013503	POLR3B	55703	12	1	106357748	106510198	-0.11611	0.890785
ENSG00000013523	ANGEL1	23357	14	-1	76786009	76826246	-0.0430372	0.940732
ENSG00000013561	RNF14	9604	5	1	141958328	141990292	0.0893393	0.943249
ENSG00000013563	DNASE1L1	1774	X	-1	154401236	154412112	-0.00752782	0.99524
ENSG00000013573	DDX11	1663	12	1	31073860	31104799	-0.13733	0.928619
ENSG00000013583	HEBP1	50865	12	-1	12974870	13000265	-0.0116091	0.99485
ENSG00000013619	MAMLD1	10046	X	1	150361422	150514178	-0.0290244	0.986763
ENSG00000013725	CD6	923	11	1	60971680	61020377	-0.0811141	0.98001
ENSG00000013810	TACC3	10460	4	1	1712858	1745171	-0.4052	0.629637
ENSG00000014123	UFL1	23376	6	1	96521595	96555276	-0.0496217	0.952616
ENSG00000014138	POLA2	23649	11	1	65261920	65305589	-0.266398	0.502542
ENSG00000014164	ZC3H3	23144	8	-1	143437659	143541447	0.0328776	0.947614
ENSG00000014216	CAPN1	823	11	1	65180566	65212006	-0.0272819	0.966972
ENSG00000014641	MDH1	4190	2	1	63588609	63607197	-0.261727	0.152393
ENSG00000014824	SLC30A9	10463	4	1	41990502	42090461	-0.0554577	0.941766
ENSG00000014914	MTMR11	10903	1	-1	149928651	149936879	0.193357	0.804869
ENSG00000014919	COX15	1355	10	-1	99710868	99732127	-0.0361613	0.94135
ENSG00000015133	CCDC88C	440193	14	-1	91271323	91417844	-0.280816	0.500875
ENSG00000015153	YAF2	10138	12	-1	42157104	42238349	-0.261454	0.707233
ENSG00000015171	ZMYND11	10771	10	1	130088	254637	0.00626535	0.998057
ENSG00000015285	WAS	7454	X	1	48676596	48691431	-0.0832977	0.969459
ENSG00000015413	DPEP1	1800	16	1	89613308	89638456	-0.656326	0.829799
ENSG00000015475	BID	637	22	-1	17734138	17774770	0.042751	0.957885
ENSG00000015479	MATR3	9782	5	1	139293674	139331677	-0.102502	0.890785
ENSG00000015532	XYLT2	64132	17	1	50346126	50363138	0.00616547	0.99891
ENSG00000015568	RGPD5	84220	2	1	109792758	109857705	-0.0703166	0.941893
ENSG00000015592	STMN4	81551	8	-1	27235308	27258420	-0.0303574	0.985994
ENSG00000015676	NUDCD3	23386	7	-1	44379119	44490658	-0.0924602	0.940732
ENSG00000016391	CHDH	55349	3	-1	53812335	53846419	-0.111573	0.959882
ENSG00000016864	GLT8D1	55830	3	-1	52694486	52706032	-0.0419559	0.930574
ENSG00000017260	ATP2C1	27032	3	1	130850595	131016712	-0.0220206	0.987633
ENSG00000017427	IGF1	3479	12	-1	102395874	102481744	1.65182	0.0272343
ENSG00000017483	SLC38A5	92745	X	-1	48458537	48470260	-0.263143	0.93933
ENSG00000017797	RALBP1	10928	18	1	9475009	9538114	-0.144202	0.678656
ENSG00000018189	RUFY3	22902	4	1	70704204	70808619	-0.0361983	0.978598
ENSG00000018236	CNTN1	1272	12	1	40692439	41072415	-0.254517	0.940732
ENSG00000018408	WWTR1	25937	3	-1	149517235	149736714	-0.0601599	0.818286
ENSG00000018510	AGPS	8540	2	1	177392746	177567024	-0.11799	0.805772
ENSG00000018610	STEEP1	63932	X	-1	119538149	119565409	-0.0872587	0.908145
ENSG00000018625	ATP1A2	477	1	1	160115759	160143591	-0.544346	0.312069
ENSG00000018699	TTC27	55622	2	1	32628032	32821051	-0.139819	0.671893
ENSG00000018869	ZNF582	147948	19	-1	56375846	56393538	-0.234996	0.481593
ENSG00000019144	PHLDB1	23187	11	1	118606440	118658031	0.171275	0.559983
ENSG00000019485	PRDM11	56981	11	1	45095806	45235110	0.108499	0.847363
ENSG00000019505	SYT13	57586	11	-1	45240302	45286341	-1.4807	0.311082
ENSG00000019995	ZRANB1	54764	10	1	124942123	124988189	0.0425774	0.958755
ENSG00000020129	NCDN	23154	1	1	35557473	35567274	0.0689765	0.902955
ENSG00000020181	ADGRA2	25960	8	1	37784191	37844896	0.619282	0.129959
ENSG00000020256	ZFP64	55734	20	-1	52051663	52204308	0.0637082	0.893244
ENSG00000020426	MNAT1	4331	14	1	60734742	60969965	0.167409	0.244509
ENSG00000020577	SAMD4A	23034	14	1	54566117	54793315	0.272252	0.403241
ENSG00000020633	RUNX3	864	1	-1	24899511	24965121	0.499643	0.838859
ENSG00000020922	MRE11	4361	11	-1	94415570	94493885	-0.185015	0.755176
ENSG00000021300	PLEKHB1	58473	11	1	73646178	73662819	0.298677	0.409838
ENSG00000021355	SERPINB1	1992	6	-1	2832332	2841959	-0.129479	0.910172
ENSG00000021488	SLC7A9	11136	19	-1	32830509	32869767	-0.103091	0.969459
ENSG00000021574	SPAST	6683	2	1	32063556	32157637	0.141494	0.869676
ENSG00000021645	NRXN3	9369	14	1	78170373	79868291	0.208374	0.939662
ENSG00000021762	OSBPL5	114879	11	-1	3087107	3166739	0.160683	0.820404
ENSG00000021776	AQR	9716	15	-1	34851782	34969742	-0.0742154	0.949708
ENSG00000022267	FHL1	2273	X	1	136146702	136211359	-0.0940492	0.952186
ENSG00000022277	RTF2	51507	20	1	56468585	56519449	0.0486826	0.947614
ENSG00000022567	SLC45A4	57210	8	-1	141207166	141308305	0.12617	0.47755
ENSG00000022840	RNF10	9921	12	1	120533480	120577588	-0.235796	0.481893
ENSG00000022976	ZNF839	55778	14	1	102317377	102342702	-0.127154	0.895887
ENSG00000023041	ZDHHC6	64429	10	-1	112424428	112447572	0.15381	0.801347
ENSG00000023171	GRAMD1B	57476	11	1	123358428	123627774	-0.479463	0.347192
ENSG00000023191	RNH1	6050	11	-1	494512	507300	1.16975	0.433002
ENSG00000023228	NDUFS1	4719	2	-1	206114817	206159509	-0.0719064	0.796545
ENSG00000023287	RB1CC1	9821	8	-1	52622458	52745843	-0.0310555	0.98001
ENSG00000023318	ERP44	23071	9	-1	99979185	100099052	0.206016	0.797778
ENSG00000023330	ALAS1	211	3	1	52198086	52214327	0.00911374	0.987633
ENSG00000023445	BIRC3	330	11	1	102317450	102339403	0.0840543	0.98001
ENSG00000023516	AKAP11	11215	13	1	42272152	42323261	-0.0248869	0.991873
ENSG00000023572	GLRX2	51022	1	-1	193090866	193106114	0.281865	0.509304
ENSG00000023608	SNAPC1	6617	14	1	61762420	61796428	-0.109738	0.852414
ENSG00000023697	DERA	51071	12	1	15911302	16037381	-0.531802	0.0700517
ENSG00000023734	STRAP	11171	12	1	15882387	15903478	0.0171645	0.977766
ENSG00000023902	PLEKHO1	51177	1	1	150149183	150164720	-0.231611	0.604585
ENSG00000023909	GCLM	2730	1	-1	93885199	93909456	-0.272552	0.386145
ENSG00000024048	UBR2	23304	6	1	42564029	42693505	0.0495934	0.952616
ENSG00000024526	DEPDC1	55635	1	-1	68474152	68497221	-0.198938	0.649249
ENSG00000024862	CCDC28A	25901	6	1	138773769	138793319	-0.221158	0.617732
ENSG00000025039	RRAGD	58528	6	-1	89364616	89412273	0.0785841	0.971246
ENSG00000025156	HSF2	3298	6	1	122399551	122433119	-0.325173	0.358782
ENSG00000025293	PHF20	51230	20	1	35771974	35950370	-0.413615	0.124544
ENSG00000025423	HSD17B6	8630	12	1	56752161	56787790	0.26782	0.813102
ENSG00000025434	NR1H3	10062	11	1	47248300	47269033	-0.493687	0.454277
ENSG00000025708	TYMP	1890	22	-1	50525752	50530032	-0.462977	0.822377
ENSG00000025770	NCAPH2	29781	22	1	50508224	50524780	-0.370584	0.66908
ENSG00000025772	TOMM34	10953	20	-1	44942130	44960397	-0.183878	0.71548
ENSG00000025796	SEC63	11231	6	-1	107867756	107958208	0.204643	0.481593
ENSG00000025800	KPNA6	23633	1	1	32108056	32176563	-0.0372641	0.952954
ENSG00000026103	FAS	355	10	1	88953813	89029605	0.434753	0.232015
ENSG00000026297	RNASET2	8635	6	-1	166922113	166957191	-0.322881	0.644777
ENSG00000026652	AGPAT4	56895	6	-1	161129967	161274061	-0.0175409	0.984489
ENSG00000026950	BTN3A1	11119	6	1	26402237	26415208	0.309575	0.422925
ENSG00000027001	MIPEP	4285	13	-1	23730189	23889400	-0.290545	0.41299
ENSG00000027075	PRKCH	5583	14	1	61187559	61550976	-0.644698	0.694664
ENSG00000027644	INSRR	3645	1	-1	156840063	156859117	0.51695	0.665267
ENSG00000027697	IFNGR1	3459	6	-1	137197483	137219449	0.133126	0.886868
ENSG00000027847	B4GALT7	11285	5	1	177600132	177610330	0.0436124	0.97131
ENSG00000028203	VEZT	55591	12	1	95217746	95302799	0.0777067	0.959252
ENSG00000028277	POU2F2	5452	19	-1	42086110	42196585	0.952241	0.0126586
ENSG00000028310	BRD9	65980	5	-1	850291	892801	-0.203388	0.712566
ENSG00000028528	SNX1	6642	15	1	64094123	64146090	-0.0432398	0.977017
ENSG00000028839	TBPL1	9519	6	1	133952170	133990432	0.457814	0.369968
ENSG00000029153	ARNTL2	56938	12	1	27332836	27425289	0.231637	0.600826
ENSG00000029363	BCLAF1	9774	6	-1	136256627	136289851	-0.123866	0.79023
ENSG00000029364	SLC39A9	55334	14	1	69398015	69462390	0.0423032	0.970965
ENSG00000029534	ANK1	286	8	-1	41653220	41896741	0.0371661	0.972412
ENSG00000029639	TFB1M	51106	6	-1	155256134	155314493	-0.00351236	0.998692
ENSG00000029725	RABEP1	9135	17	1	5282265	5386340	0.0437034	0.963543
ENSG00000029993	HMGB3	3149	X	1	150980509	150990771	-0.18888	0.617809
ENSG00000030066	NUP160	23279	11	-1	47778087	47848555	-0.0697488	0.940732
ENSG00000030110	BAK1	578	6	-1	33572547	33580293	0.0143418	0.995388
ENSG00000030419	IKZF2	22807	2	-1	212999691	213152427	-0.0991211	0.956121
ENSG00000030582	GRN	2896	17	1	44345246	44353106	0.0106134	0.994705
ENSG00000031003	FAM13B	51306	5	-1	137937960	138051961	-0.0593658	0.96841
ENSG00000031691	CENPQ	55166	6	1	49463370	49493107	-0.0484012	0.958453
ENSG00000031698	SARS1	6301	1	1	109213918	109238182	-0.10652	0.922249
ENSG00000031823	RANBP3	8498	19	-1	5916139	5978142	-0.0422939	0.907804
ENSG00000032219	ARID4A	5926	14	1	58298504	58373887	0.0038764	0.999096
ENSG00000032389	EIPR1	7260	2	-1	3188925	3377830	0.0623451	0.940732
ENSG00000032444	PNPLA6	10908	19	1	7534004	7561764	-0.0930366	0.936974
ENSG00000032742	IFT88	8100	13	1	20567138	20691444	0.020075	0.986763
ENSG00000033011	ALG1	56052	16	1	5033702	5087379	-0.085296	0.878832
ENSG00000033030	ZCCHC8	55596	12	-1	122471599	122501073	0.0406671	0.961067
ENSG00000033050	ABCF2	10061	7	-1	151211484	151227205	0.0044596	0.997808
ENSG00000033100	CHPF2	54480	7	1	151232483	151240979	0.177479	0.726884
ENSG00000033170	FUT8	2530	14	1	65410592	65744121	0.205358	0.795801
ENSG00000033178	UBA6	55236	4	-1	67612652	67701155	0.00130275	0.999523
ENSG00000033327	GAB2	9846	11	-1	78215293	78418348	0.369397	0.318762
ENSG00000033627	ATP6V0A1	535	17	1	42458844	42522582	-0.0303507	0.983056
ENSG00000033800	PIAS1	8554	15	1	68054309	68198603	0.0132635	0.994677
ENSG00000033867	SLC4A7	9497	3	-1	27372721	27484420	0.0952831	0.902731
ENSG00000034053	APBA2	321	15	1	28884483	29118315	0.0442374	0.964921
ENSG00000034152	MAP2K3	5606	17	1	21284672	21315232	-0.011036	0.994705
ENSG00000034239	CLXN	79645	8	-1	48710789	48735311	-1.27346	0.00124261
ENSG00000034510	TMSB10	9168	2	1	84905656	84906671	-0.306536	0.389378
ENSG00000034533	ASTE1	28990	3	-1	131013875	131027649	-0.369945	0.429006
ENSG00000034677	RNF19A	25897	8	-1	100257060	100336218	0.39689	0.0140564
ENSG00000034693	PEX3	8504	6	1	143450805	143490616	0.0211355	0.992135
ENSG00000034713	GABARAPL2	11345	16	1	75566375	75577881	0.156053	0.617732
ENSG00000035115	SH3YL1	26751	2	-1	217730	266398	-0.0167543	0.980999
ENSG00000035141	FAM136A	84908	2	-1	70295975	70302090	0.1073	0.631579
ENSG00000035403	VCL	7414	10	1	73995193	74121363	-0.0885556	0.885357
ENSG00000035499	DEPDC1B	55789	5	-1	60596912	60700190	-0.25734	0.492688
ENSG00000035664	DAPK2	23604	15	-1	63907036	64072033	-0.265074	0.823897
ENSG00000035681	NSMAF	8439	8	-1	58583508	58659853	-0.0681181	0.948443
ENSG00000035687	ADSS2	159	1	-1	244408494	244451909	-0.0189924	0.977766
ENSG00000035862	TIMP2	7077	17	-1	78852977	78925387	0.41298	0.36115
ENSG00000035928	RFC1	5981	4	-1	39287456	39366375	-0.108572	0.827614
ENSG00000036054	TBC1D23	55773	3	1	100260992	100325251	-0.0464918	0.948443
ENSG00000036257	CUL3	8452	2	-1	224470150	224585397	0.0296115	0.98001
ENSG00000036448	MYOM2	9172	8	1	2045046	2165552	-0.410641	0.937752
ENSG00000036530	CYP46A1	10858	14	1	99684298	99727301	-0.302181	0.262657
ENSG00000036549	ZZZ3	26009	1	-1	77562416	77683419	0.0602989	0.952954
ENSG00000036565	SLC18A1	6570	8	-1	20144855	20183206	0.207805	0.92971
ENSG00000036672	USP2	9099	11	-1	119355215	119381711	-0.496295	0.0164201
ENSG00000037042	TUBG2	27175	17	1	42659284	42667006	0.262507	0.544144
ENSG00000037241	RPL26L1	51121	5	1	172958729	172969771	0.0820285	0.770447
ENSG00000037280	FLT4	2324	5	-1	180601506	180649624	-0.0319179	0.993431
ENSG00000037474	NSUN2	54888	5	-1	6599239	6633291	-0.00627351	0.994677
ENSG00000037637	FBXO42	54455	1	-1	16246840	16352480	-0.0498778	0.925304
ENSG00000037749	MFAP3	4238	5	1	154038959	154220478	0.0310874	0.987633
ENSG00000037757	MRI1	84245	19	1	13764522	13774282	-0.131857	0.891141
ENSG00000037897	METTL1	4234	12	-1	57768471	57772119	-0.178651	0.851104
ENSG00000038002	AGA	175	4	-1	177430774	177442437	0.136911	0.822253
ENSG00000038210	PI4K2B	55300	4	1	25160663	25279204	-0.206895	0.638634
ENSG00000038219	BOD1L1	259282	4	-1	13568738	13627725	-0.0931416	0.850701
ENSG00000038274	MAT2B	27430	5	1	163503114	163519558	0.0665499	0.926123
ENSG00000038358	EDC4	23644	16	1	67873052	67884499	0.022486	0.979354
ENSG00000038382	TRIO	7204	5	1	14143342	14532128	-0.0033957	0.999358
ENSG00000038427	VCAN	1462	5	1	83471618	83582303	-0.285782	0.0423815
ENSG00000038532	CLEC16A	23274	16	1	10944539	11182186	0.0169938	0.981163
ENSG00000039123	MTREX	23517	5	1	55307989	55425579	-0.164517	0.352373
ENSG00000039139	DNAH5	1767	5	-1	13690328	14011818	-0.731719	0.0717444
ENSG00000039319	ZFYVE16	9765	5	1	80408013	80483379	-0.201342	0.752077
ENSG00000039523	RIPOR1	79567	16	1	67518418	67546788	0.0574879	0.956121
ENSG00000039560	RAI14	26064	5	1	34656328	34832612	-0.206737	0.456626
ENSG00000039600	SOX30	11063	5	-1	157625679	157671480	-0.412167	0.796553
ENSG00000039650	PNKP	11284	19	-1	49859882	49878351	-0.108424	0.959713
ENSG00000039987	BEST2	54831	19	1	12751702	12758458	-1.78224	0.0483027
ENSG00000040199	PHLPP2	23035	16	-1	71637835	71724701	-0.424461	0.0012362
ENSG00000040275	SPDL1	54908	5	1	169583636	169604778	-0.114746	0.654392
ENSG00000040341	STAU2	27067	8	-1	73420369	73747708	-0.00548867	0.998984
ENSG00000040487	SLC66A1	54896	1	1	19312326	19329300	-0.12366	0.87394
ENSG00000040531	CTNS	1497	17	1	3636459	3663103	-0.00747647	0.994463
ENSG00000040608	RTN4R	65078	22	-1	20241415	20283246	-0.06615	0.941146
ENSG00000040633	PHF23	79142	17	-1	7235029	7239722	-0.185405	0.443812
ENSG00000040731	CDH10	1008	5	-1	24487100	24644978	-0.224803	0.858821
ENSG00000040933	INPP4A	3631	2	1	98444854	98594392	-0.228192	0.440513
ENSG00000041357	PSMA4	5685	15	1	78540405	78552417	0.200104	0.26429
ENSG00000041515	MYO16	23026	13	1	108596152	109208005	0.0684267	0.950944
ENSG00000041802	LSG1	55341	3	-1	194640791	194672463	-0.13726	0.473292
ENSG00000041880	PARP3	10039	3	1	51942345	51948867	0.187248	0.764138
ENSG00000041982	TNC	3371	9	-1	115019575	115118207	0.842417	0.159862
[truncated: 12,953 more rows]

## Sheet: Table S7
Supplementary Table 7. Gene onthology (GO) enrichment of common and coherent genes in N-KYOU and N-AFS17 differential expression analysis
ID	Description	GeneRatio	BgRatio	pvalue	p.adjust	qvalue	geneID	Count
GO:0007389	pattern specification process	1963-12-01	365/13426	1.04162e-07	0.000136348	0.000121267	WNT1/MSX2/RIPPLY3/DBX1/MEOX1/LMX1B/MNS1/ZIC1/BMP5/ZIC3/SP8/ROR2	12
GO:0048598	embryonic morphogenesis	1963-12-01	492/13426	2.49332e-06	0.00145425	0.00129339	WNT1/GDF7/ATOH1/MSX2/TFAP2A/RSPO3/RET/ZIC1/BMP5/ZIC3/SP8/ROR2	12
GO:0021510	spinal cord development	1963-06-01	88/13426	3.36065e-06	0.00145425	0.00129339	WNT1/GDF7/DRGX/DBX1/OLIG3/ZIC1	6
GO:0003002	regionalization	1963-09-01	271/13426	4.44385e-06	0.00145425	0.00129339	WNT1/MSX2/DBX1/MEOX1/LMX1B/MNS1/ZIC3/SP8/ROR2	9
GO:0042472	inner ear morphogenesis	1963-05-01	81/13426	3.77024e-05	0.00787728	0.00700597	WNT1/ATOH1/TFAP2A/ZIC1/ROR2	5
GO:0030901	midbrain development	1963-05-01	82/13426	4.00064e-05	0.00787728	0.00700597	WNT1/GDF7/BARHL1/LMX1A/PLP1	5
GO:0021515	cell differentiation in spinal cord	1963-04-01	42/13426	4.31046e-05	0.00787728	0.00700597	WNT1/GDF7/DBX1/OLIG3	4
GO:0030509	BMP signaling pathway	1963-06-01	140/13426	4.81423e-05	0.00787728	0.00700597	SOST/WNT1/GDF7/MSX2/BMP5/ROR2	6
GO:0021516	dorsal spinal cord development	1963-03-01	17/13426	6.38899e-05	0.00841843	0.00748726	WNT1/GDF7/DRGX	3
GO:0071772	response to BMP	1963-06-01	150/13426	7.07431e-05	0.00841843	0.00748726	SOST/WNT1/GDF7/MSX2/BMP5/ROR2	6
GO:0071773	cellular response to BMP stimulus	1963-06-01	150/13426	7.07431e-05	0.00841843	0.00748726	SOST/WNT1/GDF7/MSX2/BMP5/ROR2	6
GO:0021953	central nervous system neuron differentiation	1963-06-01	154/13426	8.18646e-05	0.00854393	0.00759888	WNT1/GDF7/LMX1A/DBX1/OLIG3/EPHB6	6
GO:0030178	negative regulation of Wnt signaling pathway	1963-06-01	155/13426	8.48519e-05	0.00854393	0.00759888	SOST/SHISA3/RNF43/TRABD2B/TPBG/ROR2	6
GO:0042471	ear morphogenesis	1963-05-01	99/13426	9.86529e-05	0.00922405	0.00820377	WNT1/ATOH1/TFAP2A/ZIC1/ROR2	5
GO:0048663	neuron fate commitment	1963-04-01	53/13426	0.000108497	0.00946821	0.00842093	WNT1/ATOH1/DBX1/OLIG3	4
GO:0048665	neuron fate specification	1963-03-01	23/13426	0.000163086	0.0130375	0.0115954	ATOH1/DBX1/OLIG3	3
GO:0002009	morphogenesis of an epithelium	1963-09-01	431/13426	0.000169319	0.0130375	0.0115954	WNT1/GDF7/MSX2/TFAP2A/RSPO3/RET/BMP5/ZIC3/ROR2	9
GO:0043583	ear development	1963-06-01	181/13426	0.000198538	0.0144382	0.0128411	WNT1/ATOH1/TFAP2A/ZIC1/BMP5/ROR2	6
GO:0048568	embryonic organ development	1963-08-01	359/13426	0.000259381	0.01787	0.0158933	WNT1/ATOH1/TFAP2A/RSPO3/ZIC1/BMP5/ZIC3/ROR2	8
GO:0051592	response to calcium ion	1963-05-01	124/13426	0.000283891	0.0185806	0.0165254	RYR1/GUCA1A/TTN/SLC6A1/MTTP	5
GO:0045165	cell fate commitment	1963-06-01	200/13426	0.000339971	0.0207858	0.0184866	WNT1/GDF7/ATOH1/DBX1/OLIG3/ROR2	6
GO:0021675	nerve development	1963-04-01	72/13426	0.000356632	0.0207858	0.0184866	DRGX/TFAP2A/KCNA2/RET	4
GO:0014002	astrocyte development	1963-03-01	30/13426	0.000365219	0.0207858	0.0184866	LAMC3/PLP1/ROR2	3
GO:0003007	heart morphogenesis	1963-06-01	213/13426	0.000475388	0.0254418	0.0226276	MSX2/RYR1/TTN/ANKRD1/BMP5/ZIC3	6
GO:0071542	dopaminergic neuron differentiation	1963-03-01	33/13426	0.000485901	0.0254418	0.0226276	WNT1/LMX1A/LMX1B	3
GO:0030111	regulation of Wnt signaling pathway	1963-07-01	304/13426	0.000531902	0.0257396	0.0228926	SOST/SHISA3/RNF43/TRABD2B/RSPO3/TPBG/ROR2	7
GO:0007411	axon guidance	1963-06-01	218/13426	0.000537445	0.0257396	0.0228926	GDF7/LMX1A/ATOH1/DRGX/EPHB6/RET	6
GO:0097485	neuron projection guidance	1963-06-01	219/13426	0.00055058	0.0257396	0.0228926	GDF7/LMX1A/ATOH1/DRGX/EPHB6/RET	6
GO:0016055	Wnt signaling pathway	1963-08-01	409/13426	0.00061871	0.0274334	0.0243989	SOST/WNT1/SHISA3/RNF43/TRABD2B/RSPO3/TPBG/ROR2	8
GO:0198738	cell-cell signaling by wnt	1963-08-01	411/13426	0.000638843	0.0274334	0.0243989	SOST/WNT1/SHISA3/RNF43/TRABD2B/RSPO3/TPBG/ROR2	8
GO:0048562	embryonic organ morphogenesis	1963-06-01	226/13426	0.000649683	0.0274334	0.0243989	WNT1/ATOH1/TFAP2A/ZIC1/ZIC3/ROR2	6
GO:0009952	anterior/posterior pattern specification	1963-05-01	150/13426	0.000679544	0.0277976	0.0247229	WNT1/MSX2/MEOX1/ZIC3/ROR2	5
GO:0001501	skeletal system development	1963-08-01	424/13426	0.000783042	0.0303426	0.0269864	HAPLN1/WNT1/MSX2/RYR1/TFAP2A/BGN/BMP5/ROR2	8
GO:0048839	inner ear development	1963-05-01	155/13426	0.000788121	0.0303426	0.0269864	WNT1/ATOH1/TFAP2A/ZIC1/ROR2	5
GO:0021527	spinal cord association neuron differentiation	1963-02-01	10/13426	0.00095182	0.0346092	0.0307811	WNT1/GDF7	2
GO:0021559	trigeminal nerve development	1963-02-01	10/13426	0.00095182	0.0346092	0.0307811	DRGX/TFAP2A	2
GO:0030326	embryonic limb morphogenesis	1963-04-01	98/13426	0.00114338	0.0393863	0.0350297	MSX2/TFAP2A/SP8/ROR2	4
GO:0035113	embryonic appendage morphogenesis	1963-04-01	98/13426	0.00114338	0.0393863	0.0350297	MSX2/TFAP2A/SP8/ROR2	4
GO:0021545	cranial nerve development	1963-03-01	45/13426	0.00121412	0.0407507	0.0362432	DRGX/TFAP2A/KCNA2	3
GO:0007423	sensory organ development	1963-08-01	456/13426	0.00125201	0.040972	0.0364401	WNT1/ATOH1/TFAP2A/LAMC3/RET/ZIC1/BMP5/ROR2	8
GO:0051932	synaptic transmission, GABAergic	1963-03-01	46/13426	0.0012945	0.0413292	0.0367577	SLC6A1/TPBG/GABRE	3
GO:0007635	chemosensory behavior	1963-02-01	13/13426	0.00163492	0.0509549	0.0453187	LMX1A/TPBG	2
GO:0007600	sensory perception	1963-07-01	375/13426	0.00180688	0.0550048	0.0489207	BARHL1/DRGX/GUCA1A/TFAP2A/LAMC3/KCNA2/ZIC2	7
GO:0060562	epithelial tube morphogenesis	1963-06-01	281/13426	0.0019922	0.0566116	0.0503497	WNT1/GDF7/MSX2/RET/BMP5/ZIC3	6
GO:0060348	bone development	1963-05-01	192/13426	0.00203908	0.0566116	0.0503497	WNT1/MSX2/RYR1/TFAP2A/BGN	5
GO:0009880	embryonic pattern specification	1963-03-01	54/13426	0.00205957	0.0566116	0.0503497	WNT1/RIPPLY3/MEOX1	3
GO:0060070	canonical Wnt signaling pathway	1963-06-01	283/13426	0.00206457	0.0566116	0.0503497	SOST/WNT1/SHISA3/RSPO3/TPBG/ROR2	6
GO:1905114	cell surface receptor signaling pathway involved in cell-cell signaling	1963-08-01	494/13426	0.0020759	0.0566116	0.0503497	SOST/WNT1/SHISA3/RNF43/TRABD2B/RSPO3/TPBG/ROR2	8
GO:0010038	response to metal ion	1963-06-01	289/13426	0.0022937	0.0604213	0.0537381	RYR1/GUCA1A/TTN/TFAP2A/SLC6A1/MTTP	6
GO:0035107	appendage morphogenesis	1963-04-01	121/13426	0.00248169	0.0604213	0.0537381	MSX2/TFAP2A/SP8/ROR2	4
GO:0035108	limb morphogenesis	1963-04-01	121/13426	0.00248169	0.0604213	0.0537381	MSX2/TFAP2A/SP8/ROR2	4
GO:0043567	regulation of insulin-like growth factor receptor signaling pathway	1963-02-01	16/13426	0.00249255	0.0604213	0.0537381	WNT1/BMP5	2
GO:0048532	anatomical structure arrangement	1963-02-01	16/13426	0.00249255	0.0604213	0.0537381	TFAP2A/KCNA2	2
GO:1904948	midbrain dopaminergic neuron differentiation	1963-02-01	16/13426	0.00249255	0.0604213	0.0537381	WNT1/LMX1A	2
GO:0060713	labyrinthine layer morphogenesis	1963-02-01	17/13426	0.00281638	0.0670297	0.0596155	RSPO3/BMP5	2
GO:0048708	astrocyte differentiation	1963-03-01	61/13426	0.00291959	0.0678964	0.0603863	LAMC3/PLP1/ROR2	3
GO:0090090	negative regulation of canonical Wnt signaling pathway	1963-04-01	127/13426	0.00295653	0.0678964	0.0603863	SOST/SHISA3/TPBG/ROR2	4
GO:0030539	male genitalia development	1963-02-01	18/13426	0.00315887	0.0700841	0.0623321	BMP5/ROR2	2
GO:0060571	morphogenesis of an epithelial fold	1963-02-01	18/13426	0.00315887	0.0700841	0.0623321	GDF7/BMP5	2
GO:0007178	transmembrane receptor protein serine/threonine kinase signaling pathway	1963-06-01	314/13426	0.00346103	0.0745018	0.0662611	SOST/WNT1/GDF7/MSX2/BMP5/ROR2	6
GO:0034505	tooth mineralization	1963-02-01	19/13426	0.00351986	0.0745018	0.0662611	MSX2/TFAP2A	2
GO:0090596	sensory organ morphogenesis	1963-05-01	218/13426	0.00352873	0.0745018	0.0662611	WNT1/ATOH1/TFAP2A/ZIC1/ROR2	5
GO:0061448	connective tissue development	1963-05-01	219/13426	0.00359832	0.074765	0.0664952	GDF7/MSX2/BGN/BMP5/ROR2	5
GO:0098661	inorganic anion transmembrane transport	1963-03-01	67/13426	0.00380944	0.077915	0.0692968	SLC13A4/SLC6A1/GABRE	3
GO:0016331	morphogenesis of embryonic epithelium	1963-04-01	137/13426	0.00388025	0.0781423	0.069499	GDF7/TFAP2A/RET/BMP5	4
GO:0061053	somite development	1963-03-01	68/13426	0.00397205	0.078779	0.0700652	WNT1/MEOX1/ROR2	3
GO:0001708	cell fate specification	1963-03-01	69/13426	0.00413883	0.0808617	0.0719175	ATOH1/DBX1/OLIG3	3
GO:0035994	response to muscle stretch	1963-02-01	21/13426	0.00429664	0.0821367	0.0730515	TTN/ANKRD1	2
GO:0090092	regulation of transmembrane receptor protein serine/threonine kinase signaling pathway	1963-05-01	230/13426	0.00443034	0.0821367	0.0730515	SOST/WNT1/GDF7/MSX2/BMP5	5
GO:0030902	hindbrain development	1963-04-01	143/13426	0.00451932	0.0821367	0.0730515	WNT1/LMX1A/SSTR2/BMP5	4
GO:0035235	ionotropic glutamate receptor signaling pathway	1963-02-01	22/13426	0.00471207	0.0821367	0.0730515	GRIK3/PLP1	2
GO:0060669	embryonic placenta morphogenesis	1963-02-01	22/13426	0.00471207	0.0821367	0.0730515	RSPO3/BMP5	2
GO:1990806	ligand-gated ion channel signaling pathway	1963-02-01	22/13426	0.00471207	0.0821367	0.0730515	GRIK3/PLP1	2
GO:0061564	axon development	1963-07-01	447/13426	0.00479278	0.0821367	0.0730515	GDF7/LMX1A/ATOH1/DRGX/EPHB6/RET/PLP1	7
GO:0060395	SMAD protein signal transduction	1963-03-01	73/13426	0.00484834	0.0821367	0.0730515	GDF7/BMP5/ROR2	3
GO:0061138	morphogenesis of a branching epithelium	1963-04-01	146/13426	0.00486399	0.0821367	0.0730515	WNT1/GDF7/MSX2/RSPO3	4
GO:0048736	appendage development	1963-04-01	147/13426	0.0049827	0.0821367	0.0730515	MSX2/TFAP2A/SP8/ROR2	4
GO:0060173	limb development	1963-04-01	147/13426	0.0049827	0.0821367	0.0730515	MSX2/TFAP2A/SP8/ROR2	4
GO:0060828	regulation of canonical Wnt signaling pathway	1963-05-01	237/13426	0.00502651	0.0821367	0.0730515	SOST/SHISA3/RSPO3/TPBG/ROR2	5
GO:0006935	chemotaxis	1963-07-01	452/13426	0.00508984	0.0821367	0.0730515	GDF7/LMX1A/ATOH1/DRGX/EPHB6/TPBG/RET	7
GO:0021602	cranial nerve morphogenesis	1963-02-01	23/13426	0.00514531	0.0821367	0.0730515	TFAP2A/KCNA2	2
GO:0035115	embryonic forelimb morphogenesis	1963-02-01	23/13426	0.00514531	0.0821367	0.0730515	MSX2/TFAP2A	2
GO:0042330	taxis	1963-07-01	454/13426	0.00521248	0.0822065	0.0731136	GDF7/LMX1A/ATOH1/DRGX/EPHB6/TPBG/RET	7
GO:0001503	ossification	1963-06-01	349/13426	0.00577656	0.0900181	0.0800611	SOST/MSX2/RYR1/TFAP2A/BMP5/ROR2	6
GO:0060037	pharyngeal system development	1963-02-01	25/13426	0.00606451	0.0933934	0.0830631	RIPPLY3/BMP5	2
GO:0009953	dorsal/ventral pattern formation	1963-03-01	80/13426	0.00625765	0.0952473	0.0847119	DBX1/LMX1B/SP8	3
GO:0001763	morphogenesis of a branching structure	1963-04-01	158/13426	0.00641932	0.0965849	0.0859015	WNT1/GDF7/MSX2/RSPO3	4
GO:0003272	endocardial cushion formation	1963-02-01	26/13426	0.00655013	0.0974332	0.086656	MSX2/BMP5	2
GO:0001764	neuron migration	1963-04-01	160/13426	0.00670711	0.0975735	0.0867808	BARHL1/ATOH1/DRGX/OLIG3	4
GO:0060485	mesenchyme development	1963-05-01	254/13426	0.00670864	0.0975735	0.0867808	MSX2/MEOX1/RET/ELL3/BMP5	5
GO:0048799	animal organ maturation	1963-02-01	28/13426	0.00757259	0.108442	0.0964475	RYR1/RET	2
GO:0051216	cartilage development	1963-04-01	166/13426	0.00762162	0.108442	0.0964475	MSX2/BGN/BMP5/ROR2	4
GO:0035136	forelimb morphogenesis	1963-02-01	29/13426	0.00810909	0.112923	0.100433	MSX2/TFAP2A	2
GO:0048009	insulin-like growth factor receptor signaling pathway	1963-02-01	29/13426	0.00810909	0.112923	0.100433	WNT1/BMP5	2
GO:0030510	regulation of BMP signaling pathway	1963-03-01	89/13426	0.00839559	0.115682	0.102887	SOST/WNT1/MSX2	3
GO:0009581	detection of external stimulus	1963-03-01	90/13426	0.00865641	0.118034	0.104978	DRGX/GUCA1A/TTN	3
GO:0009582	detection of abiotic stimulus	1963-03-01	93/13426	0.00946732	0.126456	0.112469	DRGX/GUCA1A/TTN	3
GO:0021549	cerebellum development	1963-03-01	93/13426	0.00946732	0.126456	0.112469	WNT1/LMX1A/SSTR2	3
GO:0045664	regulation of neuron differentiation	1963-04-01	178/13426	0.00968971	0.127242	0.113167	GDF7/LMX1A/ATOH1/RET	4
GO:0021782	glial cell development	1963-03-01	94/13426	0.00974716	0.127242	0.113167	LAMC3/PLP1/ROR2	3
GO:0045214	sarcomere organization	1963-02-01	32/13426	0.00981773	0.127242	0.113167	TTN/ANKRD1	2
GO:0048738	cardiac muscle tissue development	1963-04-01	180/13426	0.0100665	0.129187	0.114897	MSX2/TTN/ANKRD1/BMP5	4
GO:0048863	stem cell differentiation	1963-04-01	181/13426	0.0102584	0.130372	0.115951	MSX2/MEOX1/RET/ELL3	4
GO:0048806	genitalia development	1963-02-01	33/13426	0.0104198	0.131149	0.116643	BMP5/ROR2	2
GO:0003203	endocardial cushion morphogenesis	1963-02-01	34/13426	0.0110378	0.136307	0.12123	MSX2/BMP5	2
GO:0071392	cellular response to estradiol stimulus	1963-02-01	34/13426	0.0110378	0.136307	0.12123	MSX2/SSTR2	2
GO:0007409	axonogenesis	1963-06-01	404/13426	0.0114624	0.140227	0.124717	GDF7/LMX1A/ATOH1/DRGX/EPHB6/RET	6
GO:0022037	metencephalon development	1963-03-01	101/13426	0.0118412	0.142667	0.126887	WNT1/LMX1A/SSTR2	3
GO:0071695	anatomical structure maturation	1963-04-01	189/13426	0.0118798	0.142667	0.126887	WNT1/MSX2/RYR1/RET	4
GO:0032355	response to estradiol	1963-03-01	102/13426	0.0121598	0.144702	0.128696	MSX2/SLC6A1/SSTR2	3
GO:0001709	cell fate determination	1963-02-01	36/13426	0.0123212	0.145302	0.12923	WNT1/ATOH1	2
GO:0014706	striated muscle tissue development	1963-04-01	193/13426	0.012749	0.149004	0.132522	MSX2/TTN/ANKRD1/BMP5	4
GO:0021517	ventral spinal cord development	1963-02-01	37/13426	0.0129863	0.149114	0.132621	DBX1/OLIG3	2
GO:0060711	labyrinthine layer development	1963-02-01	37/13426	0.0129863	0.149114	0.132621	RSPO3/BMP5	2
GO:0090100	positive regulation of transmembrane receptor protein serine/threonine kinase signaling pathway	1963-03-01	106/13426	0.0134836	0.153478	0.136502	GDF7/MSX2/BMP5	3
GO:0045604	regulation of epidermal cell differentiation	1963-02-01	40/13426	0.015073	0.168637	0.149984	ATOH1/MSX2	2
GO:0061383	trabecula morphogenesis	1963-02-01	40/13426	0.015073	0.168637	0.149984	MSX2/BMP5	2
GO:0003197	endocardial cushion development	1963-02-01	41/13426	0.0157986	0.173784	0.154562	MSX2/BMP5	2
GO:0048483	autonomic nervous system development	1963-02-01	41/13426	0.0157986	0.173784	0.154562	TFAP2A/RET	2
GO:0031346	positive regulation of cell projection organization	1963-05-01	317/13426	0.0163684	0.178552	0.158802	WNT1/MNS1/RET/BMP5/ROR2	5
GO:0048762	mesenchymal cell differentiation	1963-04-01	209/13426	0.0166296	0.179902	0.160003	MSX2/RET/ELL3/BMP5	4
GO:0010035	response to inorganic substance	1963-06-01	441/13426	0.0170236	0.182417	0.16224	RYR1/GUCA1A/TTN/TFAP2A/SLC6A1/MTTP	6
GO:0001838	embryonic epithelial tube formation	1963-03-01	116/13426	0.0171408	0.182417	0.16224	GDF7/RET/BMP5	3
GO:0010862	positive regulation of pathway-restricted SMAD protein phosphorylation	1963-02-01	43/13426	0.0172938	0.182561	0.162368	GDF7/BMP5	2
GO:0060537	muscle tissue development	1963-05-01	327/13426	0.0184708	0.193426	0.172031	MSX2/RYR1/TTN/ANKRD1/BMP5	5
GO:0045682	regulation of epidermis development	1963-02-01	46/13426	0.0196447	0.20248	0.180083	ATOH1/MSX2	2
GO:1902476	chloride transmembrane transport	1963-02-01	46/13426	0.0196447	0.20248	0.180083	SLC6A1/GABRE	2
GO:0048754	branching morphogenesis of an epithelial tube	1963-03-01	123/13426	0.0199997	0.204409	0.181799	WNT1/GDF7/MSX2	3
GO:0051146	striated muscle cell differentiation	1963-04-01	222/13426	0.0202762	0.204409	0.181799	WNT1/RYR1/TTN/ANKRD1	4
GO:0055008	cardiac muscle tissue morphogenesis	1963-02-01	47/13426	0.0204565	0.204409	0.181799	TTN/ANKRD1	2
GO:0072132	mesenchyme morphogenesis	1963-02-01	47/13426	0.0204565	0.204409	0.181799	MSX2/BMP5	2
GO:0045599	negative regulation of fat cell differentiation	1963-02-01	48/13426	0.0212823	0.211049	0.187705	WNT1/MSX2	2
GO:0051047	positive regulation of secretion	1963-04-01	226/13426	0.02149	0.211506	0.188112	TTN/VAMP8/ANKRD1/SLC6A1	4
GO:0030900	forebrain development	1963-05-01	341/13426	0.0217045	0.212024	0.188572	WNT1/GDF7/LMX1A/ATOH1/SSTR2	5
GO:0030514	negative regulation of BMP signaling pathway	1963-02-01	49/13426	0.0221217	0.212052	0.188597	SOST/WNT1	2
GO:0042733	embryonic digit morphogenesis	1963-02-01	49/13426	0.0221217	0.212052	0.188597	MSX2/ROR2	2
GO:0072175	epithelial tube formation	1963-03-01	128/13426	0.0221934	0.212052	0.188597	GDF7/RET/BMP5	3
GO:0001756	somitogenesis	1963-02-01	50/13426	0.0229747	0.216044	0.192148	MEOX1/ROR2	2
GO:0007215	glutamate receptor signaling pathway	1963-02-01	50/13426	0.0229747	0.216044	0.192148	GRIK3/PLP1	2
GO:0060041	retina development in camera-type eye	1963-03-01	130/13426	0.0231064	0.216044	0.192148	TFAP2A/LAMC3/RET	3
GO:0015698	inorganic anion transport	1963-03-01	133/13426	0.0245138	0.222558	0.19794	SLC13A4/SLC6A1/GABRE	3
GO:0031214	biomineral tissue development	1963-03-01	133/13426	0.0245138	0.222558	0.19794	MSX2/TFAP2A/ROR2	3
GO:0021700	developmental maturation	1963-04-01	236/13426	0.0247173	0.222558	0.19794	WNT1/MSX2/RYR1/RET	4
GO:0030239	myofibril assembly	1963-02-01	52/13426	0.0247209	0.222558	0.19794	TTN/ANKRD1	2
GO:0060071	Wnt signaling pathway, planar cell polarity pathway	1963-02-01	52/13426	0.0247209	0.222558	0.19794	RSPO3/ROR2	2
GO:0007601	visual perception	1963-03-01	134/13426	0.0249931	0.222558	0.19794	GUCA1A/LAMC3/ZIC2	3
GO:0110148	biomineralization	1963-03-01	134/13426	0.0249931	0.222558	0.19794	MSX2/TFAP2A/ROR2	3
GO:0001837	epithelial to mesenchymal transition	1963-03-01	135/13426	0.0254774	0.225024	0.200133	MSX2/ELL3/BMP5	3
GO:0055002	striated muscle cell development	1963-02-01	53/13426	0.0256138	0.225024	0.200133	TTN/ANKRD1	2
GO:0050953	sensory perception of light stimulus	1963-03-01	137/13426	0.0264613	0.228384	0.203122	GUCA1A/LAMC3/ZIC2	3
GO:0002011	morphogenesis of an epithelial sheet	1963-02-01	54/13426	0.0265198	0.228384	0.203122	MSX2/BMP5	2
GO:0060393	regulation of pathway-restricted SMAD protein phosphorylation	1963-02-01	54/13426	0.0265198	0.228384	0.203122	GDF7/BMP5	2
GO:0010976	positive regulation of neuron projection development	1963-03-01	138/13426	0.0269609	0.229167	0.203819	RET/BMP5/ROR2	3
GO:0050954	sensory perception of mechanical stimulus	1963-03-01	138/13426	0.0269609	0.229167	0.203819	BARHL1/DRGX/TFAP2A	3
GO:0060415	muscle tissue morphogenesis	1963-02-01	55/13426	0.0274386	0.231723	0.206092	TTN/ANKRD1	2
GO:0042063	gliogenesis	1963-04-01	246/13426	0.0282244	0.234548	0.208605	ATOH1/LAMC3/PLP1/ROR2	4
GO:0072089	stem cell proliferation	1963-02-01	56/13426	0.0283701	0.234548	0.208605	WNT1/RNF43	2
GO:0090175	regulation of establishment of planar polarity	1963-02-01	56/13426	0.0283701	0.234548	0.208605	RSPO3/ROR2	2
GO:0035148	tube formation	1963-03-01	141/13426	0.0284898	0.234548	0.208605	GDF7/RET/BMP5	3
GO:0007193	adenylate cyclase-inhibiting G protein-coupled receptor signaling pathway	1963-02-01	57/13426	0.0293143	0.239828	0.2133	GRIK3/SSTR2	2
GO:0060389	pathway-restricted SMAD protein phosphorylation	1963-02-01	58/13426	0.030271	0.246116	0.218893	GDF7/BMP5	2
GO:0021915	neural tube development	1963-03-01	146/13426	0.0311389	0.250878	0.223128	WNT1/GDF7/BMP5	3
GO:1904888	cranial skeletal system development	1963-02-01	59/13426	0.0312399	0.250878	0.223128	MSX2/TFAP2A	2
GO:0090287	regulation of cellular response to growth factor stimulus	1963-04-01	255/13426	0.0316233	0.251359	0.223556	SOST/WNT1/MSX2/CCBE1	4
GO:0055001	muscle cell development	1963-03-01	147/13426	0.0316839	0.251359	0.223556	RYR1/TTN/ANKRD1	3
GO:0048644	muscle organ morphogenesis	1963-02-01	60/13426	0.0322211	0.254081	0.225977	TTN/ANKRD1	2
GO:0051606	detection of stimulus	1963-03-01	149/13426	0.0327888	0.257009	0.228581	DRGX/GUCA1A/TTN	3
GO:0050805	negative regulation of synaptic transmission	1963-02-01	62/13426	0.0342196	0.263491	0.234346	GRIK3/SLC6A1	2
GO:0051966	regulation of synaptic transmission, glutamatergic	1963-02-01	62/13426	0.0342196	0.263491	0.234346	GRIK3/ROR2	2
GO:0060411	cardiac septum morphogenesis	1963-02-01	62/13426	0.0342196	0.263491	0.234346	MSX2/BMP5	2
GO:0031016	pancreas development	1963-02-01	64/13426	0.0362654	0.275996	0.245468	BMP5/ZIC3	2
GO:0071347	cellular response to interleukin-1	1963-02-01	64/13426	0.0362654	0.275996	0.245468	ANKRD1/VRK2	2
GO:0071248	cellular response to metal ion	1963-03-01	157/13426	0.0374081	0.283048	0.25174	RYR1/GUCA1A/TFAP2A	3
GO:0003151	outflow tract morphogenesis	1963-02-01	66/13426	0.0383574	0.286913	0.255177	MSX2/RYR1	2
GO:0044070	regulation of anion transport	1963-02-01	66/13426	0.0383574	0.286913	0.255177	SLC6A1/GABRE	2
GO:0035567	non-canonical Wnt signaling pathway	1963-02-01	67/13426	0.0394204	0.293189	0.260759	RSPO3/ROR2	2
GO:0001736	establishment of planar polarity	1963-02-01	69/13426	0.0415798	0.305392	0.271612	RSPO3/ROR2	2
GO:0007164	establishment of tissue polarity	1963-02-01	69/13426	0.0415798	0.305392	0.271612	RSPO3/ROR2	2
GO:0018108	peptidyl-tyrosine phosphorylation	1963-04-01	279/13426	0.0418269	0.305392	0.271612	TTN/EPHB6/RET/ROR2	4
GO:0018212	peptidyl-tyrosine modification	1963-04-01	282/13426	0.0432197	0.305392	0.271612	TTN/EPHB6/RET/ROR2	4
GO:0001892	embryonic placenta development	1963-02-01	72/13426	0.0449007	0.305392	0.271612	RSPO3/BMP5	2
GO:0006705	mineralocorticoid biosynthetic process	1963-01-01	10/13426	0.0459604	0.305392	0.271612	BMP5	1
GO:0008272	sulfate transport	1963-01-01	10/13426	0.0459604	0.305392	0.271612	SLC13A4	1
GO:0010944	negative regulation of transcription by competitive promoter binding	1963-01-01	10/13426	0.0459604	0.305392	0.271612	TFAP2A	1
GO:0021514	ventral spinal cord interneuron differentiation	1963-01-01	10/13426	0.0459604	0.305392	0.271612	DBX1	1
GO:0021604	cranial nerve structural organization	1963-01-01	10/13426	0.0459604	0.305392	0.271612	KCNA2	1
GO:0031943	regulation of glucocorticoid metabolic process	1963-01-01	10/13426	0.0459604	0.305392	0.271612	BMP5	1
GO:0033008	positive regulation of mast cell activation involved in immune response	1963-01-01	10/13426	0.0459604	0.305392	0.271612	VAMP8	1
GO:0043306	positive regulation of mast cell degranulation	1963-01-01	10/13426	0.0459604	0.305392	0.271612	VAMP8	1
GO:0050802	circadian sleep/wake cycle, sleep	1963-01-01	10/13426	0.0459604	0.305392	0.271612	KCNA2	1
GO:0051798	positive regulation of hair follicle development	1963-01-01	10/13426	0.0459604	0.305392	0.271612	MSX2	1
GO:0060900	embryonic camera-type eye formation	1963-01-01	10/13426	0.0459604	0.305392	0.271612	TFAP2A	1
GO:0071415	cellular response to purine-containing compound	1963-01-01	10/13426	0.0459604	0.305392	0.271612	RYR1	1
GO:0140059	dendrite arborization	1963-01-01	10/13426	0.0459604	0.305392	0.271612	TPBG	1
GO:1903867	extraembryonic membrane development	1963-01-01	10/13426	0.0459604	0.305392	0.271612	BMP5	1
GO:2001053	regulation of mesenchymal cell apoptotic process	1963-01-01	10/13426	0.0459604	0.305392	0.271612	MSX2	1
GO:2001241	positive regulation of extrinsic apoptotic signaling pathway in absence of ligand	1963-01-01	10/13426	0.0459604	0.305392	0.271612	RET	1
GO:0009612	response to mechanical stimulus	1963-03-01	171/13426	0.0462515	0.305774	0.271952	SOST/TTN/ANKRD1	3
GO:0009798	axis specification	1963-02-01	74/13426	0.0471676	0.306423	0.272529	WNT1/MNS1	2
GO:0071277	cellular response to calcium ion	1963-02-01	74/13426	0.0471676	0.306423	0.272529	RYR1/GUCA1A	2
GO:0051952	regulation of amine transport	1963-02-01	75/13426	0.0483166	0.306423	0.272529	KCNA2/SLC6A1	2
GO:0006821	chloride transport	1963-02-01	76/13426	0.0494758	0.306423	0.272529	SLC6A1/GABRE	2
GO:0008306	associative learning	1963-02-01	76/13426	0.0494758	0.306423	0.272529	SLC6A1/TPBG	2
GO:0048705	skeletal system morphogenesis	1963-03-01	177/13426	0.0503319	0.306423	0.272529	MSX2/TFAP2A/ROR2	3
GO:0006704	glucocorticoid biosynthetic process	1963-01-01	11/13426	0.0504405	0.306423	0.272529	BMP5	1
GO:0010752	regulation of cGMP-mediated signaling	1963-01-01	11/13426	0.0504405	0.306423	0.272529	GUCA1A	1
GO:0014051	gamma-aminobutyric acid secretion	1963-01-01	11/13426	0.0504405	0.306423	0.272529	SLC6A1	1
GO:0032341	aldosterone metabolic process	1963-01-01	11/13426	0.0504405	0.306423	0.272529	BMP5	1
GO:0032351	negative regulation of hormone metabolic process	1963-01-01	11/13426	0.0504405	0.306423	0.272529	BMP5	1
GO:0045836	positive regulation of meiotic nuclear division	1963-01-01	11/13426	0.0504405	0.306423	0.272529	MSX2	1
GO:0048853	forebrain morphogenesis	1963-01-01	11/13426	0.0504405	0.306423	0.272529	GDF7	1
GO:1904953	Wnt signaling pathway involved in midbrain dopaminergic neuron differentiation	1963-01-01	11/13426	0.0504405	0.306423	0.272529	WNT1	1
GO:0015837	amine transport	1963-02-01	78/13426	0.0518244	0.306423	0.272529	KCNA2/SLC6A1	2
GO:0035282	segmentation	1963-02-01	79/13426	0.0530135	0.306423	0.272529	MEOX1/ROR2	2
GO:0071241	cellular response to inorganic substance	1963-03-01	183/13426	0.0545829	0.306423	0.272529	RYR1/GUCA1A/TFAP2A	3
GO:0008212	mineralocorticoid metabolic process	1963-01-01	12/13426	0.0548998	0.306423	0.272529	BMP5	1
GO:0031000	response to caffeine	1963-01-01	12/13426	0.0548998	0.306423	0.272529	RYR1	1
GO:0034309	primary alcohol biosynthetic process	1963-01-01	12/13426	0.0548998	0.306423	0.272529	BMP5	1
GO:0042749	regulation of circadian sleep/wake cycle	1963-01-01	12/13426	0.0548998	0.306423	0.272529	KCNA2	1
GO:0042953	lipoprotein transport	1963-01-01	12/13426	0.0548998	0.306423	0.272529	MTTP	1
GO:0044848	biological phase	1963-01-01	12/13426	0.0548998	0.306423	0.272529	MSX2	1
GO:0048484	enteric nervous system development	1963-01-01	12/13426	0.0548998	0.306423	0.272529	RET	1
GO:0060352	cell adhesion molecule production	1963-01-01	12/13426	0.0548998	0.306423	0.272529	COLEC12	1
GO:0060841	venous blood vessel development	1963-01-01	12/13426	0.0548998	0.306423	0.272529	CCBE1	1
GO:0061430	bone trabecula morphogenesis	1963-01-01	12/13426	0.0548998	0.306423	0.272529	MSX2	1
GO:0097152	mesenchymal cell apoptotic process	1963-01-01	12/13426	0.0548998	0.306423	0.272529	MSX2	1
GO:1902931	negative regulation of alcohol biosynthetic process	1963-01-01	12/13426	0.0548998	0.306423	0.272529	BMP5	1
GO:0042692	muscle cell differentiation	1963-04-01	306/13426	0.0553014	0.306423	0.272529	WNT1/RYR1/TTN/ANKRD1	4
GO:0045666	positive regulation of neuron differentiation	1963-02-01	81/13426	0.0554208	0.306423	0.272529	GDF7/ATOH1	2
GO:0010717	regulation of epithelial to mesenchymal transition	1963-02-01	82/13426	0.0566388	0.306423	0.272529	ELL3/BMP5	2
GO:0001657	ureteric bud development	1963-02-01	84/13426	0.059103	0.306423	0.272529	WNT1/RET	2
GO:0035249	synaptic transmission, glutamatergic	1963-02-01	84/13426	0.059103	0.306423	0.272529	GRIK3/ROR2	2
GO:0051897	positive regulation of protein kinase B signaling	1963-02-01	84/13426	0.059103	0.306423	0.272529	TPBG/RET	2
GO:0001946	lymphangiogenesis	1963-01-01	13/13426	0.0593386	0.306423	0.272529	CCBE1	1
GO:0007216	G protein-coupled glutamate receptor signaling pathway	1963-01-01	13/13426	0.0593386	0.306423	0.272529	GRIK3	1
GO:0018158	protein oxidation	1963-01-01	13/13426	0.0593386	0.306423	0.272529	TRABD2B	1
GO:0021554	optic nerve development	1963-01-01	13/13426	0.0593386	0.306423	0.272529	KCNA2	1
GO:0022410	circadian sleep/wake cycle process	1963-01-01	13/13426	0.0593386	0.306423	0.272529	KCNA2	1
GO:0033005	positive regulation of mast cell activation	1963-01-01	13/13426	0.0593386	0.306423	0.272529	VAMP8	1
GO:0033630	positive regulation of cell adhesion mediated by integrin	1963-01-01	13/13426	0.0593386	0.306423	0.272529	RET	1
GO:0044872	lipoprotein localization	1963-01-01	13/13426	0.0593386	0.306423	0.272529	MTTP	1
GO:0045651	positive regulation of macrophage differentiation	1963-01-01	13/13426	0.0593386	0.306423	0.272529	ROR2	1
GO:0061029	eyelid development in camera-type eye	1963-01-01	13/13426	0.0593386	0.306423	0.272529	TFAP2A	1
GO:0070166	enamel mineralization	1963-01-01	13/13426	0.0593386	0.306423	0.272529	MSX2	1
GO:0070365	hepatocyte differentiation	1963-01-01	13/13426	0.0593386	0.306423	0.272529	WNT1	1
GO:0070986	left/right axis specification	1963-01-01	13/13426	0.0593386	0.306423	0.272529	MNS1	1
GO:0072224	metanephric glomerulus development	1963-01-01	13/13426	0.0593386	0.306423	0.272529	RET	1
GO:0090030	regulation of steroid hormone biosynthetic process	1963-01-01	13/13426	0.0593386	0.306423	0.272529	BMP5	1
GO:0060349	bone morphogenesis	1963-02-01	85/13426	0.0603488	0.306423	0.272529	MSX2/TFAP2A	2
GO:0072163	mesonephric epithelium development	1963-02-01	85/13426	0.0603488	0.306423	0.272529	WNT1/RET	2
GO:0072164	mesonephric tubule development	1963-02-01	85/13426	0.0603488	0.306423	0.272529	WNT1/RET	2
GO:0010001	glial cell differentiation	1963-03-01	191/13426	0.0605112	0.306423	0.272529	LAMC3/PLP1/ROR2	3
GO:0098656	anion transmembrane transport	1963-03-01	192/13426	0.0612728	0.306423	0.272529	SLC13A4/SLC6A1/GABRE	3
GO:0070555	response to interleukin-1	1963-02-01	86/13426	0.0616038	0.306423	0.272529	ANKRD1/VRK2	2
GO:0040017	positive regulation of locomotion	1963-05-01	456/13426	0.0623808	0.306423	0.272529	CCBE1/TPBG/RET/PLP1/ROR2	5
GO:0010927	cellular component assembly involved in morphogenesis	1963-02-01	87/13426	0.0628677	0.306423	0.272529	TTN/ANKRD1	2
GO:0098659	inorganic cation import across plasma membrane	1963-02-01	87/13426	0.0628677	0.306423	0.272529	SLC6A1/CACNA1A	2
GO:0099587	inorganic ion import across plasma membrane	1963-02-01	87/13426	0.0628677	0.306423	0.272529	SLC6A1/CACNA1A	2
GO:0001502	cartilage condensation	1963-01-01	14/13426	0.0637568	0.306423	0.272529	ROR2	1
GO:0006910	phagocytosis, recognition	1963-01-01	14/13426	0.0637568	0.306423	0.272529	COLEC12	1
GO:0007379	segment specification	1963-01-01	14/13426	0.0637568	0.306423	0.272529	MEOX1	1
GO:0014821	phasic smooth muscle contraction	1963-01-01	14/13426	0.0637568	0.306423	0.272529	SSTR2	1
GO:0015812	gamma-aminobutyric acid transport	1963-01-01	14/13426	0.0637568	0.306423	0.272529	SLC6A1	1
GO:0021513	spinal cord dorsal/ventral patterning	1963-01-01	14/13426	0.0637568	0.306423	0.272529	DBX1	1
GO:0034368	protein-lipid complex remodeling	1963-01-01	14/13426	0.0637568	0.306423	0.272529	MTTP	1
GO:0034369	plasma lipoprotein particle remodeling	1963-01-01	14/13426	0.0637568	0.306423	0.272529	MTTP	1
GO:0042559	pteridine-containing compound biosynthetic process	1963-01-01	14/13426	0.0637568	0.306423	0.272529	SPR	1
GO:0043517	positive regulation of DNA damage response, signal transduction by p53 class mediator	1963-01-01	14/13426	0.0637568	0.306423	0.272529	ANKRD1	1
GO:0046184	aldehyde biosynthetic process	1963-01-01	14/13426	0.0637568	0.306423	0.272529	BMP5	1
GO:0097623	potassium ion export across plasma membrane	1963-01-01	14/13426	0.0637568	0.306423	0.272529	KCNA2	1
GO:2000052	positive regulation of non-canonical Wnt signaling pathway	1963-01-01	14/13426	0.0637568	0.306423	0.272529	RSPO3	1
GO:0001823	mesonephros development	1963-02-01	88/13426	0.0641404	0.306423	0.272529	WNT1/RET	2
GO:0043279	response to alkaloid	1963-02-01	88/13426	0.0641404	0.306423	0.272529	RYR1/SLC6A1	2
GO:0090288	negative regulation of cellular response to growth factor stimulus	1963-02-01	88/13426	0.0641404	0.306423	0.272529	SOST/WNT1	2
GO:0051046	regulation of secretion	1963-05-01	463/13426	0.0657108	0.3087	0.274555	TTN/VAMP8/ANKRD1/KCNA2/SLC6A1	5
GO:0001738	morphogenesis of a polarized epithelium	1963-02-01	90/13426	0.066712	0.3087	0.274555	RSPO3/ROR2	2
GO:0006700	C21-steroid hormone biosynthetic process	1963-01-01	15/13426	0.0681546	0.3087	0.274555	BMP5	1
GO:0030810	positive regulation of nucleotide biosynthetic process	1963-01-01	15/13426	0.0681546	0.3087	0.274555	GUCA1A	1
GO:0035493	SNARE complex assembly	1963-01-01	15/13426	0.0681546	0.3087	0.274555	VAMP8	1
GO:0042795	snRNA transcription by RNA polymerase II	1963-01-01	15/13426	0.0681546	0.3087	0.274555	ELL3	1
GO:0043302	positive regulation of leukocyte degranulation	1963-01-01	15/13426	0.0681546	0.3087	0.274555	VAMP8	1
GO:0048820	hair follicle maturation	1963-01-01	15/13426	0.0681546	0.3087	0.274555	MSX2	1
GO:0060039	pericardium development	1963-01-01	15/13426	0.0681546	0.3087	0.274555	BMP5	1
GO:0060444	branching involved in mammary gland duct morphogenesis	1963-01-01	15/13426	0.0681546	0.3087	0.274555	MSX2	1
GO:0071360	cellular response to exogenous dsRNA	1963-01-01	15/13426	0.0681546	0.3087	0.274555	COLEC12	1
GO:0097094	craniofacial suture morphogenesis	1963-01-01	15/13426	0.0681546	0.3087	0.274555	MSX2	1
GO:0098743	cell aggregation	1963-01-01	15/13426	0.0681546	0.3087	0.274555	ROR2	1
GO:1900373	positive regulation of purine nucleotide biosynthetic process	1963-01-01	15/13426	0.0681546	0.3087	0.274555	GUCA1A	1
GO:1902166	negative regulation of intrinsic apoptotic signaling pathway in response to DNA damage by p53 class mediator	1963-01-01	15/13426	0.0681546	0.3087	0.274555	ELL3	1
GO:0003279	cardiac septum development	1963-02-01	93/13426	0.0706332	0.309265	0.275057	MSX2/BMP5	2
GO:0030855	epithelial cell differentiation	1963-05-01	474/13426	0.0711439	0.309265	0.275057	WNT1/GDF7/ATOH1/MSX2/BMP5	5
GO:0002076	osteoblast development	1963-01-01	16/13426	0.0725321	0.309265	0.275057	MSX2	1
GO:0007158	neuron cell-cell adhesion	1963-01-01	16/13426	0.0725321	0.309265	0.275057	RET	1
GO:0021511	spinal cord patterning	1963-01-01	16/13426	0.0725321	0.309265	0.275057	DBX1	1
GO:0021542	dentate gyrus development	1963-01-01	16/13426	0.0725321	0.309265	0.275057	LMX1A	1
GO:0021783	preganglionic parasympathetic fiber development	1963-01-01	16/13426	0.0725321	0.309265	0.275057	TFAP2A	1
GO:0034138	toll-like receptor 3 signaling pathway	1963-01-01	16/13426	0.0725321	0.309265	0.275057	COLEC12	1
GO:0034367	protein-containing complex remodeling	1963-01-01	16/13426	0.0725321	0.309265	0.275057	MTTP	1
GO:0035627	ceramide transport	1963-01-01	16/13426	0.0725321	0.309265	0.275057	MTTP	1
GO:0042745	circadian sleep/wake cycle	1963-01-01	16/13426	0.0725321	0.309265	0.275057	KCNA2	1
GO:0051797	regulation of hair follicle development	1963-01-01	16/13426	0.0725321	0.309265	0.275057	MSX2	1
GO:0055003	cardiac myofibril assembly	1963-01-01	16/13426	0.0725321	0.309265	0.275057	TTN	1
GO:0072189	ureter development	1963-01-01	16/13426	0.0725321	0.309265	0.275057	RET	1
GO:0097186	amelogenesis	1963-01-01	16/13426	0.0725321	0.309265	0.275057	MSX2	1
GO:1900006	positive regulation of dendrite development	1963-01-01	16/13426	0.0725321	0.309265	0.275057	BMP5	1
GO:1903429	regulation of cell maturation	1963-01-01	16/13426	0.0725321	0.309265	0.275057	RET	1
GO:2000095	regulation of Wnt signaling pathway, planar cell polarity pathway	1963-01-01	16/13426	0.0725321	0.309265	0.275057	RSPO3	1
GO:0014902	myotube differentiation	1963-02-01	95/13426	0.0732885	0.309687	0.275432	WNT1/RYR1	2
GO:0022612	gland morphogenesis	1963-02-01	95/13426	0.0732885	0.309687	0.275432	GDF7/MSX2	2
GO:0120034	positive regulation of plasma membrane bounded cell projection assembly	1963-02-01	96/13426	0.0746282	0.309687	0.275432	WNT1/MNS1	2
GO:1903532	positive regulation of secretion by cell	1963-03-01	210/13426	0.0757411	0.309687	0.275432	TTN/VAMP8/ANKRD1	3
GO:0048732	gland development	1963-04-01	341/13426	0.075875	0.309687	0.275432	WNT1/GDF7/MSX2/ZIC3	4
GO:0048565	digestive tract development	1963-02-01	97/13426	0.0759758	0.309687	0.275432	RET/ZIC3	2
GO:0043270	positive regulation of ion transport	1963-03-01	211/13426	0.076586	0.309687	0.275432	VAMP8/SLC6A1/PLP1	3
GO:0003198	epithelial to mesenchymal transition involved in endocardial cushion formation	1963-01-01	17/13426	0.0768893	0.309687	0.275432	MSX2	1
GO:0010566	regulation of ketone biosynthetic process	1963-01-01	17/13426	0.0768893	0.309687	0.275432	BMP5	1
GO:0030431	sleep	1963-01-01	17/13426	0.0768893	0.309687	0.275432	KCNA2	1
GO:0035313	wound healing, spreading of epidermal cells	1963-01-01	17/13426	0.0768893	0.309687	0.275432	MSX2	1
GO:0036303	lymph vessel morphogenesis	1963-01-01	17/13426	0.0768893	0.309687	0.275432	CCBE1	1
GO:0045606	positive regulation of epidermal cell differentiation	1963-01-01	17/13426	0.0768893	0.309687	0.275432	ATOH1	1
GO:0071676	negative regulation of mononuclear cell migration	1963-01-01	17/13426	0.0768893	0.309687	0.275432	BMP5	1
GO:0120255	olefinic compound biosynthetic process	1963-01-01	17/13426	0.0768893	0.309687	0.275432	BMP5	1
GO:1902165	regulation of intrinsic apoptotic signaling pathway in response to DNA damage by p53 class mediator	1963-01-01	17/13426	0.0768893	0.309687	0.275432	ELL3	1
GO:1902644	tertiary alcohol metabolic process	1963-01-01	17/13426	0.0768893	0.309687	0.275432	BMP5	1
GO:1990403	embryonic brain development	1963-01-01	17/13426	0.0768893	0.309687	0.275432	WNT1	1
GO:0001841	neural tube formation	1963-02-01	99/13426	0.0786944	0.309986	0.275699	GDF7/BMP5	2
GO:0042476	odontogenesis	1963-02-01	99/13426	0.0786944	0.309986	0.275699	MSX2/TFAP2A	2
GO:0048608	reproductive structure development	1963-04-01	346/13426	0.0790932	0.309986	0.275699	GDF7/RSPO3/BMP5/ROR2	4
GO:0030278	regulation of ossification	1963-02-01	100/13426	0.0800652	0.309986	0.275699	SOST/TFAP2A	2
GO:0050714	positive regulation of protein secretion	1963-02-01	100/13426	0.0800652	0.309986	0.275699	TTN/ANKRD1	2
GO:1901796	regulation of signal transduction by p53 class mediator	1963-02-01	100/13426	0.0800652	0.309986	0.275699	ANKRD1/ELL3	2
GO:0061458	reproductive system development	1963-04-01	349/13426	0.081057	0.309986	0.275699	GDF7/RSPO3/BMP5/ROR2	4
GO:0007214	gamma-aminobutyric acid signaling pathway	1963-01-01	18/13426	0.0812264	0.309986	0.275699	GABRE	1
GO:0008211	glucocorticoid metabolic process	1963-01-01	18/13426	0.0812264	0.309986	0.275699	BMP5	1
GO:0009301	snRNA transcription	1963-01-01	18/13426	0.0812264	0.309986	0.275699	ELL3	1
GO:0010288	response to lead ion	1963-01-01	18/13426	0.0812264	0.309986	0.275699	SLC6A1	1
GO:0018149	peptide cross-linking	1963-01-01	18/13426	0.0812264	0.309986	0.275699	BGN	1
GO:0032968	positive regulation of transcription elongation from RNA polymerase II promoter	1963-01-01	18/13426	0.0812264	0.309986	0.275699	ELL3	1
GO:0034377	plasma lipoprotein particle assembly	1963-01-01	18/13426	0.0812264	0.309986	0.275699	MTTP	1
GO:0045649	regulation of macrophage differentiation	1963-01-01	18/13426	0.0812264	0.309986	0.275699	ROR2	1
GO:0048486	parasympathetic nervous system development	1963-01-01	18/13426	0.0812264	0.309986	0.275699	TFAP2A	1
GO:0098719	sodium ion import across plasma membrane	1963-01-01	18/13426	0.0812264	0.309986	0.275699	SLC6A1	1
GO:2000678	negative regulation of transcription regulatory region DNA binding	1963-01-01	18/13426	0.0812264	0.309986	0.275699	MSX2	1
GO:0030282	bone mineralization	1963-02-01	102/13426	0.0828291	0.313659	0.278965	TFAP2A/ROR2	2
GO:0090263	positive regulation of canonical Wnt signaling pathway	1963-02-01	102/13426	0.0828291	0.313659	0.278965	RSPO3/ROR2	2
GO:0003206	cardiac chamber morphogenesis	1963-02-01	103/13426	0.0842221	0.313659	0.278965	MSX2/BMP5	2
GO:0007076	mitotic chromosome condensation	1963-01-01	19/13426	0.0855434	0.313659	0.278965	TTN	1
GO:0010954	positive regulation of protein processing	1963-01-01	19/13426	0.0855434	0.313659	0.278965	CCBE1	1
GO:0022010	central nervous system myelination	1963-01-01	19/13426	0.0855434	0.313659	0.278965	PLP1	1
GO:0023019	signal transduction involved in regulation of gene expression	1963-01-01	19/13426	0.0855434	0.313659	0.278965	MSX2	1
GO:0032291	axon ensheathment in central nervous system	1963-01-01	19/13426	0.0855434	0.313659	0.278965	PLP1	1
GO:0051446	positive regulation of meiotic cell cycle	1963-01-01	19/13426	0.0855434	0.313659	0.278965	MSX2	1
GO:0051957	positive regulation of amino acid transport	1963-01-01	19/13426	0.0855434	0.313659	0.278965	SLC6A1	1
GO:0060343	trabecula formation	1963-01-01	19/13426	0.0855434	0.313659	0.278965	MSX2	1
GO:1900746	regulation of vascular endothelial growth factor signaling pathway	1963-01-01	19/13426	0.0855434	0.313659	0.278965	CCBE1	1
GO:1903204	negative regulation of oxidative stress-induced neuron death	1963-01-01	19/13426	0.0855434	0.313659	0.278965	WNT1	1
GO:1903792	negative regulation of anion transport	1963-01-01	19/13426	0.0855434	0.313659	0.278965	GABRE	1
GO:0055123	digestive system development	1963-02-01	105/13426	0.0870296	0.318217	0.283019	RET/ZIC3	2
GO:0003323	type B pancreatic cell development	1963-01-01	20/13426	0.0898405	0.320846	0.285357	BMP5	1
GO:0010447	response to acidic pH	1963-01-01	20/13426	0.0898405	0.320846	0.285357	SST	1
GO:0010575	positive regulation of vascular endothelial growth factor production	1963-01-01	20/13426	0.0898405	0.320846	0.285357	CCBE1	1
GO:0040019	positive regulation of embryonic development	1963-01-01	20/13426	0.0898405	0.320846	0.285357	WNT1	1
GO:0042759	long-chain fatty acid biosynthetic process	1963-01-01	20/13426	0.0898405	0.320846	0.285357	PLP1	1
GO:0060972	left/right pattern formation	1963-01-01	20/13426	0.0898405	0.320846	0.285357	MNS1	1
GO:0071359	cellular response to dsRNA	1963-01-01	20/13426	0.0898405	0.320846	0.285357	COLEC12	1
GO:0002040	sprouting angiogenesis	1963-02-01	107/13426	0.0898653	0.320846	0.285357	CCBE1/RSPO3	2
GO:0014074	response to purine-containing compound	1963-02-01	108/13426	0.0912934	0.320846	0.285357	RYR1/SLC6A1	2
GO:0097553	calcium ion transmembrane import into cytosol	1963-02-01	109/13426	0.0927282	0.320846	0.285357	RYR1/CACNA1A	2
GO:0001945	lymph vessel development	1963-01-01	21/13426	0.0941177	0.320846	0.285357	CCBE1	1
GO:0010894	negative regulation of steroid biosynthetic process	1963-01-01	21/13426	0.0941177	0.320846	0.285357	BMP5	1
GO:0016048	detection of temperature stimulus	1963-01-01	21/13426	0.0941177	0.320846	0.285357	DRGX	1
GO:0034312	diol biosynthetic process	1963-01-01	21/13426	0.0941177	0.320846	0.285357	SPR	1
GO:0035116	embryonic hindlimb morphogenesis	1963-01-01	21/13426	0.0941177	0.320846	0.285357	MSX2	1
GO:0043304	regulation of mast cell degranulation	1963-01-01	21/13426	0.0941177	0.320846	0.285357	VAMP8	1
GO:0045684	positive regulation of epidermis development	1963-01-01	21/13426	0.0941177	0.320846	0.285357	ATOH1	1
GO:0046885	regulation of hormone biosynthetic process	1963-01-01	21/13426	0.0941177	0.320846	0.285357	BMP5	1
GO:0060603	mammary gland duct morphogenesis	1963-01-01	21/13426	0.0941177	0.320846	0.285357	MSX2	1
GO:0065005	protein-lipid complex assembly	1963-01-01	21/13426	0.0941177	0.320846	0.285357	MTTP	1
GO:0070498	interleukin-1-mediated signaling pathway	1963-01-01	21/13426	0.0941177	0.320846	0.285357	VRK2	1
GO:1902547	regulation of cellular response to vascular endothelial growth factor stimulus	1963-01-01	21/13426	0.0941177	0.320846	0.285357	CCBE1	1
GO:1903319	positive regulation of protein maturation	1963-01-01	21/13426	0.0941177	0.320846	0.285357	CCBE1	1
GO:0001889	liver development	1963-02-01	110/13426	0.0941697	0.320846	0.285357	WNT1/ZIC3	2
GO:0030856	regulation of epithelial cell differentiation	1963-02-01	110/13426	0.0941697	0.320846	0.285357	ATOH1/MSX2	2
GO:0050900	leukocyte migration	1963-03-01	232/13426	0.0952738	0.320846	0.285357	RET/BMP5/ROR2	3
GO:0060078	regulation of postsynaptic membrane potential	1963-02-01	111/13426	0.0956178	0.320846	0.285357	GRIK3/GABRE	2
GO:0006820	anion transport	1963-04-01	372/13426	0.09691	0.320846	0.285357	SLC13A4/SLC6A1/GABRE/MTTP	4
GO:0007613	memory	1963-02-01	112/13426	0.0970724	0.320846	0.285357	LMX1A/SLC6A1	2
GO:0061008	hepaticobiliary system development	1963-02-01	112/13426	0.0970724	0.320846	0.285357	WNT1/ZIC3	2
GO:0050804	modulation of chemical synaptic transmission	1963-04-01	373/13426	0.0976306	0.320846	0.285357	GRIK3/SLC6A1/CACNA1A/ROR2	4
GO:0099177	regulation of trans-synaptic signaling	1963-04-01	374/13426	0.0983538	0.320846	0.285357	GRIK3/SLC6A1/CACNA1A/ROR2	4
GO:0003148	outflow tract septum morphogenesis	1963-01-01	22/13426	0.0983751	0.320846	0.285357	MSX2	1
GO:0006972	hyperosmotic response	1963-01-01	22/13426	0.0983751	0.320846	0.285357	SST	1
GO:0010842	retina layer formation	1963-01-01	22/13426	0.0983751	0.320846	0.285357	TFAP2A	1
GO:0021871	forebrain regionalization	1963-01-01	22/13426	0.0983751	0.320846	0.285357	WNT1	1
GO:0040020	regulation of meiotic nuclear division	1963-01-01	22/13426	0.0983751	0.320846	0.285357	MSX2	1
GO:0043931	ossification involved in bone maturation	1963-01-01	22/13426	0.0983751	0.320846	0.285357	RYR1	1
GO:0045939	negative regulation of steroid metabolic process	1963-01-01	22/13426	0.0983751	0.320846	0.285357	BMP5	1
GO:0048265	response to pain	1963-01-01	22/13426	0.0983751	0.320846	0.285357	RET	1
GO:0098703	calcium ion import across plasma membrane	1963-01-01	22/13426	0.0983751	0.320846	0.285357	CACNA1A	1
GO:1902254	negative regulation of intrinsic apoptotic signaling pathway by p53 class mediator	1963-01-01	22/13426	0.0983751	0.320846	0.285357	ELL3	1
GO:1902656	calcium ion import into cytosol	1963-01-01	22/13426	0.0983751	0.320846	0.285357	CACNA1A	1
GO:0090101	negative regulation of transmembrane receptor protein serine/threonine kinase signaling pathway	1963-02-01	113/13426	0.0985333	0.320846	0.285357	SOST/WNT1	2
GO:2000027	regulation of animal organ morphogenesis	1963-02-01	114/13426	0.1	0.324816	0.288887	RSPO3/ROR2	2
GO:0070588	calcium ion transmembrane transport	1963-03-01	238/13426	0.10093	0.32523	0.289256	RYR1/CACNA1A/PLP1	3
GO:0071674	mononuclear cell migration	1963-02-01	115/13426	0.101474	0.32523	0.289256	RET/BMP5	2
GO:0007611	learning or memory	1963-03-01	239/13426	0.101886	0.32523	0.289256	LMX1A/SLC6A1/TPBG	3
GO:0003309	type B pancreatic cell differentiation	1963-01-01	23/13426	0.102613	0.32523	0.289256	BMP5	1
GO:0009954	proximal/distal pattern formation	1963-01-01	23/13426	0.102613	0.32523	0.289256	SP8	1
GO:0010574	regulation of vascular endothelial growth factor production	1963-01-01	23/13426	0.102613	0.32523	0.289256	CCBE1	1
GO:0021522	spinal cord motor neuron differentiation	1963-01-01	23/13426	0.102613	0.32523	0.289256	OLIG3	1
GO:0033006	regulation of mast cell activation involved in immune response	1963-01-01	23/13426	0.102613	0.32523	0.289256	VAMP8	1
GO:0045616	regulation of keratinocyte differentiation	1963-01-01	23/13426	0.102613	0.32523	0.289256	MSX2	1
GO:0048596	embryonic camera-type eye morphogenesis	1963-01-01	23/13426	0.102613	0.32523	0.289256	TFAP2A	1
GO:0045598	regulation of fat cell differentiation	1963-02-01	116/13426	0.102953	0.325522	0.289516	WNT1/MSX2	2
GO:0007605	sensory perception of sound	1963-02-01	118/13426	0.10593	0.331378	0.294724	BARHL1/TFAP2A	2
GO:0046165	alcohol biosynthetic process	1963-02-01	118/13426	0.10593	0.331378	0.294724	SPR/BMP5	2
GO:0007602	phototransduction	1963-01-01	24/13426	0.106831	0.331378	0.294724	GUCA1A	1
GO:0042634	regulation of hair cycle	1963-01-01	24/13426	0.106831	0.331378	0.294724	MSX2	1
GO:0045724	positive regulation of cilium assembly	1963-01-01	24/13426	0.106831	0.331378	0.294724	MNS1	1
GO:0070977	bone maturation	1963-01-01	24/13426	0.106831	0.331378	0.294724	RYR1	1
GO:0071425	hematopoietic stem cell proliferation	1963-01-01	24/13426	0.106831	0.331378	0.294724	WNT1	1
GO:0098810	neurotransmitter reuptake	1963-01-01	24/13426	0.106831	0.331378	0.294724	SLC6A1	1
GO:0009913	epidermal cell differentiation	1963-02-01	121/13426	0.11044	0.335653	0.298526	ATOH1/MSX2	2
GO:0060402	calcium ion transport into cytosol	1963-02-01	121/13426	0.11044	0.335653	0.298526	RYR1/CACNA1A	2
GO:0019934	cGMP-mediated signaling	1963-01-01	25/13426	0.11103	0.335653	0.298526	GUCA1A	1
GO:0035883	enteroendocrine cell differentiation	1963-01-01	25/13426	0.11103	0.335653	0.298526	BMP5	1
GO:0051968	positive regulation of synaptic transmission, glutamatergic	1963-01-01	25/13426	0.11103	0.335653	0.298526	ROR2	1
GO:0060218	hematopoietic stem cell differentiation	1963-01-01	25/13426	0.11103	0.335653	0.298526	MEOX1	1
GO:0060384	innervation	1963-01-01	25/13426	0.11103	0.335653	0.298526	RET	1
GO:0070528	protein kinase C signaling	1963-01-01	25/13426	0.11103	0.335653	0.298526	ANKRD1	1
GO:1902042	negative regulation of extrinsic apoptotic signaling pathway via death domain receptors	1963-01-01	25/13426	0.11103	0.335653	0.298526	BMP5	1
GO:1903203	regulation of oxidative stress-induced neuron death	1963-01-01	25/13426	0.11103	0.335653	0.298526	WNT1	1
GO:2000050	regulation of non-canonical Wnt signaling pathway	1963-01-01	25/13426	0.11103	0.335653	0.298526	RSPO3	1
GO:0051222	positive regulation of protein transport	1963-03-01	249/13426	0.111643	0.33673	0.299484	TTN/ANKRD1/ZIC1	3
GO:0001890	placenta development	1963-02-01	122/13426	0.111954	0.336892	0.299628	RSPO3/BMP5	2
GO:0002068	glandular epithelial cell development	1963-01-01	26/13426	0.115209	0.338895	0.301409	BMP5	1
GO:0008207	C21-steroid hormone metabolic process	1963-01-01	26/13426	0.115209	0.338895	0.301409	BMP5	1
GO:0010573	vascular endothelial growth factor production	1963-01-01	26/13426	0.115209	0.338895	0.301409	CCBE1	1
GO:0010592	positive regulation of lamellipodium assembly	1963-01-01	26/13426	0.115209	0.338895	0.301409	WNT1	1
GO:0021952	central nervous system projection neuron axonogenesis	1963-01-01	26/13426	0.115209	0.338895	0.301409	EPHB6	1
GO:0030279	negative regulation of ossification	1963-01-01	26/13426	0.115209	0.338895	0.301409	SOST	1
GO:0035137	hindlimb morphogenesis	1963-01-01	26/13426	0.115209	0.338895	0.301409	MSX2	1
GO:0061384	heart trabecula morphogenesis	1963-01-01	26/13426	0.115209	0.338895	0.301409	BMP5	1
GO:0071827	plasma lipoprotein particle organization	1963-01-01	26/13426	0.115209	0.338895	0.301409	MTTP	1
GO:1901798	positive regulation of signal transduction by p53 class mediator	1963-01-01	26/13426	0.115209	0.338895	0.301409	ANKRD1	1
GO:0003416	endochondral bone growth	1963-01-01	27/13426	0.119369	0.344859	0.306714	MSX2	1
GO:0007288	sperm axoneme assembly	1963-01-01	27/13426	0.119369	0.344859	0.306714	MNS1	1
GO:0007628	adult walking behavior	1963-01-01	27/13426	0.119369	0.344859	0.306714	ZIC1	1
GO:0014808	release of sequestered calcium ion into cytosol by sarcoplasmic reticulum	1963-01-01	27/13426	0.119369	0.344859	0.306714	RYR1	1
GO:0032801	receptor catabolic process	1963-01-01	27/13426	0.119369	0.344859	0.306714	RNF43	1
GO:0090183	regulation of kidney development	1963-01-01	27/13426	0.119369	0.344859	0.306714	RET	1
GO:0097028	dendritic cell differentiation	1963-01-01	27/13426	0.119369	0.344859	0.306714	TMEM176B	1
GO:1903514	release of sequestered calcium ion into cytosol by endoplasmic reticulum	1963-01-01	27/13426	0.119369	0.344859	0.306714	RYR1	1
GO:0072073	kidney epithelium development	1963-02-01	127/13426	0.119607	0.344859	0.306714	WNT1/RET	2
GO:0051896	regulation of protein kinase B signaling	1963-02-01	129/13426	0.122705	0.347336	0.308917	TPBG/RET	2
GO:0003161	cardiac conduction system development	1963-01-01	28/13426	0.123509	0.347336	0.308917	MSX2	1
GO:0010737	protein kinase A signaling	1963-01-01	28/13426	0.123509	0.347336	0.308917	TTN	1
GO:0030204	chondroitin sulfate metabolic process	1963-01-01	28/13426	0.123509	0.347336	0.308917	BGN	1
GO:0032941	secretion by tissue	1963-01-01	28/13426	0.123509	0.347336	0.308917	VAMP8	1
GO:0034311	diol metabolic process	1963-01-01	28/13426	0.123509	0.347336	0.308917	SPR	1
GO:0061311	cell surface receptor signaling pathway involved in heart development	1963-01-01	28/13426	0.123509	0.347336	0.308917	MSX2	1
GO:0090659	walking behavior	1963-01-01	28/13426	0.123509	0.347336	0.308917	ZIC1	1
GO:0072006	nephron development	1963-02-01	130/13426	0.124261	0.347336	0.308917	WNT1/RET	2
GO:0046661	male sex differentiation	1963-02-01	131/13426	0.125822	0.347336	0.308917	BMP5/ROR2	2
GO:2001236	regulation of extrinsic apoptotic signaling pathway	1963-02-01	131/13426	0.125822	0.347336	0.308917	RET/BMP5	2
GO:0007224	smoothened signaling pathway	1963-02-01	132/13426	0.127388	0.347336	0.308917	ZIC1/ROR2	2
GO:0010039	response to iron ion	1963-01-01	29/13426	0.127631	0.347336	0.308917	TFAP2A	1
GO:0010719	negative regulation of epithelial to mesenchymal transition	1963-01-01	29/13426	0.127631	0.347336	0.308917	BMP5	1
GO:0030808	regulation of nucleotide biosynthetic process	1963-01-01	29/13426	0.127631	0.347336	0.308917	GUCA1A	1
GO:0032786	positive regulation of DNA-templated transcription, elongation	1963-01-01	29/13426	0.127631	0.347336	0.308917	ELL3	1
GO:0033003	regulation of mast cell activation	1963-01-01	29/13426	0.127631	0.347336	0.308917	VAMP8	1
GO:0036475	neuron death in response to oxidative stress	1963-01-01	29/13426	0.127631	0.347336	0.308917	WNT1	1
GO:0042491	inner ear auditory receptor cell differentiation	1963-01-01	29/13426	0.127631	0.347336	0.308917	ATOH1	1
GO:0043300	regulation of leukocyte degranulation	1963-01-01	29/13426	0.127631	0.347336	0.308917	VAMP8	1
GO:0043330	response to exogenous dsRNA	1963-01-01	29/13426	0.127631	0.347336	0.308917	COLEC12	1
GO:0048741	skeletal muscle fiber development	1963-01-01	29/13426	0.127631	0.347336	0.308917	RYR1	1
GO:0060317	cardiac epithelial to mesenchymal transition	1963-01-01	29/13426	0.127631	0.347336	0.308917	MSX2	1
GO:0071825	protein-lipid complex subunit organization	1963-01-01	29/13426	0.127631	0.347336	0.308917	MTTP	1
GO:0098868	bone growth	1963-01-01	29/13426	0.127631	0.347336	0.308917	MSX2	1
GO:0120178	steroid hormone biosynthetic process	1963-01-01	29/13426	0.127631	0.347336	0.308917	BMP5	1
GO:1900371	regulation of purine nucleotide biosynthetic process	1963-01-01	29/13426	0.127631	0.347336	0.308917	GUCA1A	1
GO:1904951	positive regulation of establishment of protein localization	1963-03-01	265/13426	0.127969	0.347535	0.309094	TTN/ANKRD1/ZIC1	3
GO:0007519	skeletal muscle tissue development	1963-02-01	134/13426	0.130534	0.349156	0.310535	RYR1/ANKRD1	2
GO:0030177	positive regulation of Wnt signaling pathway	1963-02-01	134/13426	0.130534	0.349156	0.310535	RSPO3/ROR2	2
GO:0000578	embryonic axis specification	1963-01-01	30/13426	0.131733	0.349156	0.310535	WNT1	1
GO:0030857	negative regulation of epithelial cell differentiation	1963-01-01	30/13426	0.131733	0.349156	0.310535	MSX2	1
GO:0031128	developmental induction	1963-01-01	30/13426	0.131733	0.349156	0.310535	WNT1	1
GO:0031281	positive regulation of cyclase activity	1963-01-01	30/13426	0.131733	0.349156	0.310535	GUCA1A	1
GO:0051349	positive regulation of lyase activity	1963-01-01	30/13426	0.131733	0.349156	0.310535	GUCA1A	1
GO:0120316	sperm flagellum assembly	1963-01-01	30/13426	0.131733	0.349156	0.310535	MNS1	1
GO:0140058	neuron projection arborization	1963-01-01	30/13426	0.131733	0.349156	0.310535	TPBG	1
GO:1902230	negative regulation of intrinsic apoptotic signaling pathway in response to DNA damage	1963-01-01	30/13426	0.131733	0.349156	0.310535	ELL3	1
GO:1902253	regulation of intrinsic apoptotic signaling pathway by p53 class mediator	1963-01-01	30/13426	0.131733	0.349156	0.310535	ELL3	1
GO:0043065	positive regulation of apoptotic process	1963-04-01	417/13426	0.131767	0.349156	0.310535	MSX2/TFAP2A/ANKRD1/RET	4
GO:0061351	neural precursor cell proliferation	1963-02-01	135/13426	0.132114	0.349367	0.310723	WNT1/ELL3	2
GO:0001822	kidney development	1963-03-01	270/13426	0.133241	0.349536	0.310873	WNT1/TFAP2A/RET	3
GO:0043010	camera-type eye development	1963-03-01	270/13426	0.133241	0.349536	0.310873	TFAP2A/LAMC3/RET	3
GO:0050890	cognition	1963-03-01	270/13426	0.133241	0.349536	0.310873	LMX1A/SLC6A1/TPBG	3
GO:0006936	muscle contraction	1963-03-01	271/13426	0.134304	0.349536	0.310873	RYR1/TTN/SSTR2	3
GO:0001504	neurotransmitter uptake	1963-01-01	31/13426	0.135816	0.349536	0.310873	SLC6A1	1
GO:0002063	chondrocyte development	1963-01-01	31/13426	0.135816	0.349536	0.310873	MSX2	1
GO:0007187	G protein-coupled receptor signaling pathway, coupled to cyclic nucleotide second messenger	1963-01-01	31/13426	0.135816	0.349536	0.310873	SSTR2	1
GO:0032350	regulation of hormone metabolic process	1963-01-01	31/13426	0.135816	0.349536	0.310873	BMP5	1
GO:0045981	positive regulation of nucleotide metabolic process	1963-01-01	31/13426	0.135816	0.349536	0.310873	GUCA1A	1
GO:0048048	embryonic eye morphogenesis	1963-01-01	31/13426	0.135816	0.349536	0.310873	TFAP2A	1
GO:0070296	sarcoplasmic reticulum calcium ion transport	1963-01-01	31/13426	0.135816	0.349536	0.310873	RYR1	1
GO:1900544	positive regulation of purine nucleotide metabolic process	1963-01-01	31/13426	0.135816	0.349536	0.310873	GUCA1A	1
GO:1901214	regulation of neuron death	1963-03-01	273/13426	0.13644	0.349536	0.310873	WNT1/BARHL1/TFAP2A	3
GO:0043068	positive regulation of programmed cell death	1963-04-01	425/13426	0.138454	0.349536	0.310873	MSX2/TFAP2A/ANKRD1/RET	4
GO:1903530	regulation of secretion by cell	1963-04-01	425/13426	0.138454	0.349536	0.310873	TTN/VAMP8/ANKRD1/KCNA2	4
GO:0007612	learning	1963-02-01	139/13426	0.138477	0.349536	0.310873	SLC6A1/TPBG	2
GO:0002686	negative regulation of leukocyte migration	1963-01-01	32/13426	0.139881	0.349536	0.310873	BMP5	1
GO:0007520	myoblast fusion	1963-01-01	32/13426	0.139881	0.349536	0.310873	WNT1	1
GO:0019228	neuronal action potential	1963-01-01	32/13426	0.139881	0.349536	0.310873	KCNA2	1
GO:0030225	macrophage differentiation	1963-01-01	32/13426	0.139881	0.349536	0.310873	ROR2	1
GO:0032892	positive regulation of organic acid transport	1963-01-01	32/13426	0.139881	0.349536	0.310873	SLC6A1	1
GO:0044319	wound healing, spreading of cells	1963-01-01	32/13426	0.139881	0.349536	0.310873	MSX2	1
GO:0046717	acid secretion	1963-01-01	32/13426	0.139881	0.349536	0.310873	SLC6A1	1
GO:0051954	positive regulation of amine transport	1963-01-01	32/13426	0.139881	0.349536	0.310873	SLC6A1	1
GO:0060443	mammary gland morphogenesis	1963-01-01	32/13426	0.139881	0.349536	0.310873	MSX2	1
GO:0071312	cellular response to alkaloid	1963-01-01	32/13426	0.139881	0.349536	0.310873	RYR1	1
GO:0090505	epiboly involved in wound healing	1963-01-01	32/13426	0.139881	0.349536	0.310873	MSX2	1
GO:0003205	cardiac chamber development	1963-02-01	140/13426	0.140078	0.349536	0.310873	MSX2/BMP5	2
GO:0060401	cytosolic calcium ion transport	1963-02-01	140/13426	0.140078	0.349536	0.310873	RYR1/CACNA1A	2
GO:0009306	protein secretion	1963-03-01	277/13426	0.140747	0.349536	0.310873	TTN/ANKRD1/MTTP	3
GO:0035592	establishment of protein localization to extracellular region	1963-03-01	277/13426	0.140747	0.349536	0.310873	TTN/ANKRD1/MTTP	3
GO:0072001	renal system development	1963-03-01	277/13426	0.140747	0.349536	0.310873	WNT1/TFAP2A/RET	3
GO:0030335	positive regulation of cell migration	1963-04-01	429/13426	0.14185	0.349536	0.310873	CCBE1/RET/PLP1/ROR2	4
GO:0014014	negative regulation of gliogenesis	1963-01-01	33/13426	0.143926	0.349536	0.310873	ATOH1	1
GO:0014046	dopamine secretion	1963-01-01	33/13426	0.143926	0.349536	0.310873	KCNA2	1
GO:0014059	regulation of dopamine secretion	1963-01-01	33/13426	0.143926	0.349536	0.310873	KCNA2	1
GO:0014904	myotube cell development	1963-01-01	33/13426	0.143926	0.349536	0.310873	RYR1	1
GO:0032228	regulation of synaptic transmission, GABAergic	1963-01-01	33/13426	0.143926	0.349536	0.310873	SLC6A1	1
GO:0042558	pteridine-containing compound metabolic process	1963-01-01	33/13426	0.143926	0.349536	0.310873	SPR	1
GO:0043303	mast cell degranulation	1963-01-01	33/13426	0.143926	0.349536	0.310873	VAMP8	1
GO:0048854	brain morphogenesis	1963-01-01	33/13426	0.143926	0.349536	0.310873	GDF7	1
GO:0050654	chondroitin sulfate proteoglycan metabolic process	1963-01-01	33/13426	0.143926	0.349536	0.310873	BGN	1
GO:0090504	epiboly	1963-01-01	33/13426	0.143926	0.349536	0.310873	MSX2	1
GO:1901797	negative regulation of signal transduction by p53 class mediator	1963-01-01	33/13426	0.143926	0.349536	0.310873	ELL3	1
GO:0007517	muscle organ development	1963-03-01	282/13426	0.146197	0.351445	0.312571	RYR1/TTN/ANKRD1	3
GO:0009268	response to pH	1963-01-01	34/13426	0.147953	0.351445	0.312571	SST	1
GO:0021532	neural tube patterning	1963-01-01	34/13426	0.147953	0.351445	0.312571	WNT1	1
GO:0030513	positive regulation of BMP signaling pathway	1963-01-01	34/13426	0.147953	0.351445	0.312571	MSX2	1
GO:0031076	embryonic camera-type eye development	1963-01-01	34/13426	0.147953	0.351445	0.312571	TFAP2A	1
GO:0043507	positive regulation of JUN kinase activity	1963-01-01	34/13426	0.147953	0.351445	0.312571	ROR2	1
GO:0048512	circadian behavior	1963-01-01	34/13426	0.147953	0.351445	0.312571	KCNA2	1
GO:0051955	regulation of amino acid transport	1963-01-01	34/13426	0.147953	0.351445	0.312571	SLC6A1	1
GO:1902745	positive regulation of lamellipodium organization	1963-01-01	34/13426	0.147953	0.351445	0.312571	WNT1	1
GO:1904646	cellular response to amyloid-beta	1963-01-01	34/13426	0.147953	0.351445	0.312571	CACNA1A	1
GO:2000378	negative regulation of reactive oxygen species metabolic process	1963-01-01	34/13426	0.147953	0.351445	0.312571	TFAP2A	1
GO:0060538	skeletal muscle organ development	1963-02-01	145/13426	0.148146	0.351445	0.312571	RYR1/ANKRD1	2
GO:0071692	protein localization to extracellular region	1963-03-01	284/13426	0.148396	0.351445	0.312571	TTN/ANKRD1/MTTP	3
GO:0044089	positive regulation of cellular component biogenesis	1963-04-01	438/13426	0.149612	0.351445	0.312571	WNT1/TRABD2B/TPBG/MNS1	4
GO:0071396	cellular response to lipid	1963-04-01	439/13426	0.150485	0.351445	0.312571	MSX2/ANKRD1/RET/SSTR2	4
GO:0001974	blood vessel remodeling	1963-01-01	35/13426	0.151962	0.351445	0.312571	RSPO3	1
GO:0002279	mast cell activation involved in immune response	1963-01-01	35/13426	0.151962	0.351445	0.312571	VAMP8	1
GO:0002448	mast cell mediated immunity	1963-01-01	35/13426	0.151962	0.351445	0.312571	VAMP8	1
GO:0009583	detection of light stimulus	1963-01-01	35/13426	0.151962	0.351445	0.312571	GUCA1A	1
GO:0010591	regulation of lamellipodium assembly	1963-01-01	35/13426	0.151962	0.351445	0.312571	WNT1	1
GO:0021955	central nervous system neuron axonogenesis	1963-01-01	35/13426	0.151962	0.351445	0.312571	EPHB6	1
GO:0035315	hair cell differentiation	1963-01-01	35/13426	0.151962	0.351445	0.312571	ATOH1	1
GO:0043516	regulation of DNA damage response, signal transduction by p53 class mediator	1963-01-01	35/13426	0.151962	0.351445	0.312571	ANKRD1	1
GO:1903793	positive regulation of anion transport	1963-01-01	35/13426	0.151962	0.351445	0.312571	SLC6A1	1
GO:1905517	macrophage migration	1963-01-01	35/13426	0.151962	0.351445	0.312571	ROR2	1
GO:2000279	negative regulation of DNA biosynthetic process	1963-01-01	35/13426	0.151962	0.351445	0.312571	ANKRD1	1
GO:2001239	regulation of extrinsic apoptotic signaling pathway in absence of ligand	1963-01-01	35/13426	0.151962	0.351445	0.312571	RET	1
GO:0030324	lung development	1963-02-01	148/13426	0.153032	0.352675	0.313665	CCBE1/ZIC3	2
GO:0098739	import across plasma membrane	1963-02-01	148/13426	0.153032	0.352675	0.313665	SLC6A1/CACNA1A	2
GO:2000147	positive regulation of cell motility	1963-04-01	443/13426	0.153995	0.353089	0.314033	CCBE1/RET/PLP1/ROR2	4
GO:0009266	response to temperature stimulus	1963-02-01	149/13426	0.154668	0.353089	0.314033	DRGX/SST	2
GO:0002886	regulation of myeloid leukocyte mediated immunity	1963-01-01	36/13426	0.155951	0.353089	0.314033	VAMP8	1
GO:0007622	rhythmic behavior	1963-01-01	36/13426	0.155951	0.353089	0.314033	KCNA2	1
GO:0014003	oligodendrocyte development	1963-01-01	36/13426	0.155951	0.353089	0.314033	PLP1	1
GO:0031018	endocrine pancreas development	1963-01-01	36/13426	0.155951	0.353089	0.314033	BMP5	1
GO:0042181	ketone biosynthetic process	1963-01-01	36/13426	0.155951	0.353089	0.314033	BMP5	1
GO:0042307	positive regulation of protein import into nucleus	1963-01-01	36/13426	0.155951	0.353089	0.314033	ZIC1	1
GO:0043331	response to dsRNA	1963-01-01	36/13426	0.155951	0.353089	0.314033	COLEC12	1
GO:0072210	metanephric nephron development	1963-01-01	36/13426	0.155951	0.353089	0.314033	RET	1
GO:0018209	peptidyl-serine modification	1963-03-01	291/13426	0.156179	0.353089	0.314033	BGN/RET/VRK2	3
GO:0030323	respiratory tube development	1963-02-01	152/13426	0.159597	0.357233	0.317719	CCBE1/ZIC3	2
GO:0002763	positive regulation of myeloid leukocyte differentiation	1963-01-01	37/13426	0.159923	0.357233	0.317719	ROR2	1
GO:0003016	respiratory system process	1963-01-01	37/13426	0.159923	0.357233	0.317719	CCBE1	1
GO:0030261	chromosome condensation	1963-01-01	37/13426	0.159923	0.357233	0.317719	TTN	1
GO:0038084	vascular endothelial growth factor signaling pathway	1963-01-01	37/13426	0.159923	0.357233	0.317719	CCBE1	1
GO:0051445	regulation of meiotic cell cycle	1963-01-01	37/13426	0.159923	0.357233	0.317719	MSX2	1
GO:0070839	metal ion export	1963-01-01	37/13426	0.159923	0.357233	0.317719	KCNA2	1
GO:0043491	protein kinase B signaling	1963-02-01	153/13426	0.161246	0.359576	0.319803	TPBG/RET	2
GO:0009755	hormone-mediated signaling pathway	1963-02-01	154/13426	0.162899	0.359921	0.32011	SST/SSTR2	2
GO:0051260	protein homooligomerization	1963-02-01	154/13426	0.162899	0.359921	0.32011	RYR1/KCNA2	2
GO:0002066	columnar/cuboidal epithelial cell development	1963-01-01	38/13426	0.163875	0.359921	0.32011	BMP5	1
GO:0030501	positive regulation of bone mineralization	1963-01-01	38/13426	0.163875	0.359921	0.32011	TFAP2A	1
GO:0032924	activin receptor signaling pathway	1963-01-01	38/13426	0.163875	0.359921	0.32011	GDF7	1
GO:0033628	regulation of cell adhesion mediated by integrin	1963-01-01	38/13426	0.163875	0.359921	0.32011	RET	1
GO:1902229	regulation of intrinsic apoptotic signaling pathway in response to DNA damage	1963-01-01	38/13426	0.163875	0.359921	0.32011	ELL3	1
GO:1904591	positive regulation of protein import	1963-01-01	38/13426	0.163875	0.359921	0.32011	ZIC1	1
GO:1904645	response to amyloid-beta	1963-01-01	38/13426	0.163875	0.359921	0.32011	CACNA1A	1
GO:0051272	positive regulation of cellular component movement	1963-04-01	455/13426	0.164715	0.361159	0.321211	CCBE1/RET/PLP1/ROR2	4
GO:0021543	pallium development	1963-02-01	156/13426	0.166214	0.363836	0.323592	LMX1A/ATOH1	2
GO:0034243	regulation of transcription elongation from RNA polymerase II promoter	1963-01-01	39/13426	0.16781	0.365496	0.325069	ELL3	1
GO:1903202	negative regulation of oxidative stress-induced cell death	1963-01-01	39/13426	0.16781	0.365496	0.325069	WNT1	1
GO:1903307	positive regulation of regulated secretory pathway	1963-01-01	39/13426	0.16781	0.365496	0.325069	VAMP8	1
GO:0021587	cerebellum morphogenesis	1963-01-01	40/13426	0.171726	0.372169	0.331003	WNT1	1
GO:0021762	substantia nigra development	1963-01-01	40/13426	0.171726	0.372169	0.331003	PLP1	1
GO:1902930	regulation of alcohol biosynthetic process	1963-01-01	40/13426	0.171726	0.372169	0.331003	BMP5	1
GO:0007188	adenylate cyclase-modulating G protein-coupled receptor signaling pathway	1963-02-01	160/13426	0.172879	0.372597	0.331384	GRIK3/SSTR2	2
GO:0072331	signal transduction by p53 class mediator	1963-02-01	160/13426	0.172879	0.372597	0.331384	ANKRD1/ELL3	2
GO:0009410	response to xenobiotic stimulus	1963-03-01	306/13426	0.173277	0.372597	0.331384	SST/ANKRD1/RET	3
GO:0001655	urogenital system development	1963-03-01	307/13426	0.174436	0.372597	0.331384	WNT1/TFAP2A/RET	3
GO:0071407	cellular response to organic cyclic compound	1963-04-01	466/13426	0.174777	0.372597	0.331384	MSX2/RYR1/COLEC12/SSTR2	4
GO:0000768	syncytium formation by plasma membrane fusion	1963-01-01	41/13426	0.175625	0.372597	0.331384	WNT1	1
GO:0002067	glandular epithelial cell differentiation	1963-01-01	41/13426	0.175625	0.372597	0.331384	BMP5	1
GO:0042771	intrinsic apoptotic signaling pathway in response to DNA damage by p53 class mediator	1963-01-01	41/13426	0.175625	0.372597	0.331384	ELL3	1
GO:0045747	positive regulation of Notch signaling pathway	1963-01-01	41/13426	0.175625	0.372597	0.331384	WNT1	1
GO:0048701	embryonic cranial skeleton morphogenesis	1963-01-01	41/13426	0.175625	0.372597	0.331384	TFAP2A	1
GO:0050982	detection of mechanical stimulus	1963-01-01	41/13426	0.175625	0.372597	0.331384	TTN	1
GO:0120009	intermembrane lipid transfer	1963-01-01	41/13426	0.175625	0.372597	0.331384	MTTP	1
GO:0140253	cell-cell fusion	1963-01-01	41/13426	0.175625	0.372597	0.331384	WNT1	1
GO:0010942	positive regulation of cell death	1963-04-01	468/13426	0.176629	0.374123	0.332741	MSX2/TFAP2A/ANKRD1/RET	4
GO:0007219	Notch signaling pathway	1963-02-01	163/13426	0.177908	0.375354	0.333836	WNT1/ATOH1	2
GO:0070997	neuron death	1963-03-01	310/13426	0.177926	0.375354	0.333836	WNT1/BARHL1/TFAP2A	3
GO:0042551	neuron maturation	1963-01-01	42/13426	0.179505	0.375354	0.333836	RET	1
GO:0043090	amino acid import	1963-01-01	42/13426	0.179505	0.375354	0.333836	SLC6A1	1
GO:0043525	positive regulation of neuron apoptotic process	1963-01-01	42/13426	0.179505	0.375354	0.333836	TFAP2A	1
GO:0045576	mast cell activation	1963-01-01	42/13426	0.179505	0.375354	0.333836	VAMP8	1
GO:0048146	positive regulation of fibroblast proliferation	1963-01-01	42/13426	0.179505	0.375354	0.333836	WNT1	1
GO:0072348	sulfur compound transport	1963-01-01	42/13426	0.179505	0.375354	0.333836	SLC13A4	1
GO:0001654	eye development	1963-03-01	312/13426	0.180264	0.376218	0.334604	TFAP2A/LAMC3/RET	3
GO:0007626	locomotory behavior	1963-02-01	165/13426	0.181273	0.376218	0.334604	LMX1A/ZIC1	2
GO:0150063	visual system development	1963-03-01	313/13426	0.181436	0.376218	0.334604	TFAP2A/LAMC3/RET	3
GO:2001233	regulation of apoptotic signaling pathway	1963-03-01	314/13426	0.18261	0.376218	0.334604	RET/ELL3/BMP5	3
GO:0006949	syncytium formation	1963-01-01	43/13426	0.183367	0.376218	0.334604	WNT1	1
GO:0015872	dopamine transport	1963-01-01	43/13426	0.183367	0.376218	0.334604	KCNA2	1
GO:0021575	hindbrain morphogenesis	1963-01-01	43/13426	0.183367	0.376218	0.334604	WNT1	1
GO:0030858	positive regulation of epithelial cell differentiation	1963-01-01	43/13426	0.183367	0.376218	0.334604	ATOH1	1
GO:0042220	response to cocaine	1963-01-01	43/13426	0.183367	0.376218	0.334604	SLC6A1	1
GO:0051785	positive regulation of nuclear division	1963-01-01	43/13426	0.183367	0.376218	0.334604	MSX2	1
GO:1902041	regulation of extrinsic apoptotic signaling pathway via death domain receptors	1963-01-01	43/13426	0.183367	0.376218	0.334604	BMP5	1
GO:2001238	positive regulation of extrinsic apoptotic signaling pathway	1963-01-01	43/13426	0.183367	0.376218	0.334604	RET	1
GO:0032870	cellular response to hormone stimulus	1963-04-01	478/13426	0.185995	0.380765	0.338649	SOST/WNT1/SST/SSTR2	4
GO:0016572	histone phosphorylation	1963-01-01	44/13426	0.187211	0.380765	0.338649	VRK2	1
GO:0070169	positive regulation of biomineral tissue development	1963-01-01	44/13426	0.187211	0.380765	0.338649	TFAP2A	1
GO:0071385	cellular response to glucocorticoid stimulus	1963-01-01	44/13426	0.187211	0.380765	0.338649	SSTR2	1
GO:0031589	cell-substrate adhesion	1963-03-01	318/13426	0.187328	0.380765	0.338649	WNT1/LAMC3/VWF	3
GO:0048880	sensory system development	1963-03-01	318/13426	0.187328	0.380765	0.338649	TFAP2A/LAMC3/RET	3
GO:0042770	signal transduction in response to DNA damage	1963-02-01	169/13426	0.188034	0.381606	0.339396	WNT1/ANKRD1	2
GO:0006816	calcium ion transport	1963-03-01	319/13426	0.188513	0.381987	0.339735	RYR1/CACNA1A/PLP1	3
GO:0051289	protein homotetramerization	1963-01-01	45/13426	0.191038	0.385908	0.343222	RYR1	1
GO:0110151	positive regulation of biomineralization	1963-01-01	45/13426	0.191038	0.385908	0.343222	TFAP2A	1
GO:0060541	respiratory system development	1963-02-01	171/13426	0.191427	0.386099	0.343392	CCBE1/ZIC3	2
GO:0007623	circadian rhythm	1963-02-01	172/13426	0.193127	0.387032	0.344222	KCNA2/MTTP	2
GO:0031032	actomyosin structure organization	1963-02-01	172/13426	0.193127	0.387032	0.344222	TTN/ANKRD1	2
GO:0120032	regulation of plasma membrane bounded cell projection assembly	1963-02-01	172/13426	0.193127	0.387032	0.344222	WNT1/MNS1	2
GO:0009743	response to carbohydrate	1963-02-01	173/13426	0.19483	0.387032	0.344222	COLEC12/SLC6A1	2
GO:0009593	detection of chemical stimulus	1963-01-01	46/13426	0.194846	0.387032	0.344222	DRGX	1
GO:0043299	leukocyte degranulation	1963-01-01	46/13426	0.194846	0.387032	0.344222	VAMP8	1
GO:0045778	positive regulation of ossification	1963-01-01	46/13426	0.194846	0.387032	0.344222	TFAP2A	1
GO:0048255	mRNA stabilization	1963-01-01	46/13426	0.194846	0.387032	0.344222	TENT5C	1
GO:0050433	regulation of catecholamine secretion	1963-01-01	46/13426	0.194846	0.387032	0.344222	KCNA2	1
GO:0097006	regulation of plasma lipoprotein particle levels	1963-01-01	46/13426	0.194846	0.387032	0.344222	MTTP	1
GO:0060491	regulation of cell projection assembly	1963-02-01	174/13426	0.196534	0.388084	0.345158	WNT1/MNS1	2
GO:0015850	organic hydroxy compound transport	1963-02-01	175/13426	0.19824	0.388084	0.345158	KCNA2/MTTP	2
GO:0043392	negative regulation of DNA binding	1963-01-01	47/13426	0.198637	0.388084	0.345158	MSX2	1
GO:0043506	regulation of JUN kinase activity	1963-01-01	47/13426	0.198637	0.388084	0.345158	ROR2	1
GO:0050432	catecholamine secretion	1963-01-01	47/13426	0.198637	0.388084	0.345158	KCNA2	1
GO:0051339	regulation of lyase activity	1963-01-01	47/13426	0.198637	0.388084	0.345158	GUCA1A	1
GO:0060042	retina morphogenesis in camera-type eye	1963-01-01	47/13426	0.198637	0.388084	0.345158	TFAP2A	1
GO:0060113	inner ear receptor cell differentiation	1963-01-01	47/13426	0.198637	0.388084	0.345158	ATOH1	1
GO:1902743	regulation of lamellipodium organization	1963-01-01	47/13426	0.198637	0.388084	0.345158	WNT1	1
GO:2000059	negative regulation of ubiquitin-dependent protein catabolic process	1963-01-01	47/13426	0.198637	0.388084	0.345158	WNT1	1
GO:2000677	regulation of transcription regulatory region DNA binding	1963-01-01	47/13426	0.198637	0.388084	0.345158	MSX2	1
GO:0042446	hormone biosynthetic process	1963-01-01	48/13426	0.202411	0.39311	0.349627	BMP5	1
GO:0048013	ephrin receptor signaling pathway	1963-01-01	48/13426	0.202411	0.39311	0.349627	EPHB6	1
GO:0051055	negative regulation of lipid biosynthetic process	1963-01-01	48/13426	0.202411	0.39311	0.349627	BMP5	1
GO:0070613	regulation of protein processing	1963-01-01	48/13426	0.202411	0.39311	0.349627	CCBE1	1
GO:0050795	regulation of behavior	1963-01-01	49/13426	0.206167	0.39922	0.355062	KCNA2	1
GO:2000179	positive regulation of neural precursor cell proliferation	1963-01-01	49/13426	0.206167	0.39922	0.355062	ELL3	1
GO:0043588	skin development	1963-02-01	180/13426	0.206798	0.39985	0.355623	MSX2/RYR1	2
GO:0003012	muscle system process	1963-03-01	336/13426	0.208945	0.401119	0.356751	RYR1/TTN/SSTR2	3
GO:0001658	branching involved in ureteric bud morphogenesis	1963-01-01	50/13426	0.209906	0.401119	0.356751	WNT1	1
GO:0002532	production of molecular mediator involved in inflammatory response	1963-01-01	50/13426	0.209906	0.401119	0.356751	VAMP8	1
GO:0031100	animal organ regeneration	1963-01-01	50/13426	0.209906	0.401119	0.356751	WNT1	1
GO:0031279	regulation of cyclase activity	1963-01-01	50/13426	0.209906	0.401119	0.356751	GUCA1A	1
GO:0033619	membrane protein proteolysis	1963-01-01	50/13426	0.209906	0.401119	0.356751	RET	1
GO:0044458	motile cilium assembly	1963-01-01	50/13426	0.209906	0.401119	0.356751	MNS1	1
GO:0071384	cellular response to corticosteroid stimulus	1963-01-01	50/13426	0.209906	0.401119	0.356751	SSTR2	1
GO:0043523	regulation of neuron apoptotic process	1963-02-01	183/13426	0.211953	0.404441	0.359706	BARHL1/TFAP2A	2
GO:0001947	heart looping	1963-01-01	51/13426	0.213627	0.40586	0.360968	ZIC3	1
GO:0042490	mechanoreceptor differentiation	1963-01-01	51/13426	0.213627	0.40586	0.360968	ATOH1	1
GO:1903317	regulation of protein maturation	1963-01-01	51/13426	0.213627	0.40586	0.360968	CCBE1	1
GO:0006809	nitric oxide biosynthetic process	1963-01-01	52/13426	0.217331	0.410843	0.365399	SPR	1
GO:0016073	snRNA metabolic process	1963-01-01	52/13426	0.217331	0.410843	0.365399	ELL3	1
GO:1902373	negative regulation of mRNA catabolic process	1963-01-01	52/13426	0.217331	0.410843	0.365399	TENT5C	1
GO:0001701	in utero embryonic development	1963-03-01	343/13426	0.217505	0.410843	0.365399	RSPO3/TENT5C/BMP5	3
GO:1901215	negative regulation of neuron death	1963-02-01	187/13426	0.218847	0.412782	0.367124	WNT1/BARHL1	2
GO:0006814	sodium ion transport	1963-02-01	188/13426	0.220574	0.413894	0.368113	SLC13A4/SLC6A1	2
GO:0038034	signal transduction in absence of ligand	1963-01-01	53/13426	0.221018	0.413894	0.368113	RET	1
GO:0046173	polyol biosynthetic process	1963-01-01	53/13426	0.221018	0.413894	0.368113	SPR	1
GO:0097192	extrinsic apoptotic signaling pathway in absence of ligand	1963-01-01	53/13426	0.221018	0.413894	0.368113	RET	1
GO:0140115	export across plasma membrane	1963-01-01	53/13426	0.221018	0.413894	0.368113	KCNA2	1
GO:0098657	import into cell	1963-02-01	189/13426	0.222302	0.414248	0.368428	SLC6A1/CACNA1A	2
GO:0001755	neural crest cell migration	1963-01-01	54/13426	0.224688	0.414248	0.368428	RET	1
GO:0010812	negative regulation of cell-substrate adhesion	1963-01-01	54/13426	0.224688	0.414248	0.368428	WNT1	1
[truncated: 607 more rows]

## Sheet: Table S8
Supplementary Table S8. Characteristic (differentially expressed) genes in N-KYOU scRNA-seq clusters
[truncated: 3,067 more rows]

## Sheet: Table S9
Supplementary Table 9. LDSC analysis of specific genes for clusters, revealed in scRNA-seq analysis
[truncated: 3,301 more rows]

[truncated: 1 more sheets: Table S10]
